# Supplementary material for: Metagenomic Comparison of Two Thiomicrospira Lineages Inhabiting Contrasting Deep-Sea Hydrothermal Environments
Source: PLoS One. 2010 Oct 21;5(10):e13530. doi: 10.1371/journal.pone.0013530 (PMC2958825; doi:10.1371/journal.pone.0013530)
Supplement: Table S1 — Each of 2200 T. crunogena protein-coding genes were compared with Lost City metagenomic contigs and unassembled sequencing reads (singlets) with tblastn [20]. The Lost City contig and singlet with the best tblastn scores are shown for each T. crunogena protein. (1.04 MB XLS) [file pone.0013530.s001.xls]

## Sheet: all genes
T. crunogena gene	contig	best BLAST score: Assem	E val (Assem)	singlet	best BLAST score: Singlets	E val (singlet)	Tcr gene again
637784707 Tcr_0001 chromosomal replication initiator protein	combined.4082501.4082545.lucy.pga.C4745 nseq=6	664	0	FOSS15358.x2	496	1e-141	637784707 Tcr_0001 chromosomal replication initiator protein
637784708 Tcr_0002 DNA polymerase III, beta subunit (EC	combined.4082501.4082545.lucy.pga.C3002 nseq=3	549	1e-157	FOSS7343.x1	516	1e-147	637784708 Tcr_0002 DNA polymerase III, beta subunit (EC
637784709 Tcr_0003 DNA replication and repair protein RecF	combined.4082501.4082545.lucy.pga.C4746 nseq=12	450	1e-127	FOSS3809.y1	309	5e-97	637784709 Tcr_0003 DNA replication and repair protein RecF
637784710 Tcr_0004 two component transcriptional regulator,	combined.4082501.4082545.lucy.pga.C1245 nseq=13	132	5e-32	FOSS10125.y1	154	1e-38	637784710 Tcr_0004 two component transcriptional regulator,
637784711 Tcr_0005 periplasmic sensor signal transduction	combined.4082501.4082545.lucy.pga.C3797 nseq=4	62	3e-10	FNHG4063.g1	52	2e-07	637784711 Tcr_0005 periplasmic sensor signal transduction
637784712 Tcr_0006 Outer membrane protein-like [Thiomicrospira	combined.4082501.4082545.lucy.pga.C4249 nseq=6	30	0.84	FOSS14432.y2	79	1e-15	637784712 Tcr_0006 Outer membrane protein-like [Thiomicrospira
637784713 Tcr_0007 Secretion protein HlyD [Thiomicrospira	combined.4082501.4082545.lucy.pga.C438 nseq=9	36	0.015	FNHG9874.g1	47	5e-06	637784713 Tcr_0007 Secretion protein HlyD [Thiomicrospira
637784714 Tcr_0008 Heavy metal efflux pump CzcA [Thiomicrospira	combined.4082501.4082545.lucy.pga.C3970 nseq=4	353	1e-97	FOSS9939.y2	328	5e-90	637784714 Tcr_0008 Heavy metal efflux pump CzcA [Thiomicrospira
637784715 Tcr_0009 hypothetical protein [Thiomicrospira	combined.4082501.4082545.lucy.pga.C3707 nseq=5	27	0.96	FOSS14639.y2	26	2.3	637784715 Tcr_0009 hypothetical protein [Thiomicrospira
637784716 Tcr_0010 hypothetical protein [Thiomicrospira	combined.4082501.4082545.lucy.pga.C3190 nseq=3	95	9e-21	FOSS2226.g1	49	7e-07	637784716 Tcr_0010 hypothetical protein [Thiomicrospira
637784717 Tcr_0011 Protein of unknown function DUF399	combined.4082501.4082545.lucy.pga.C4746 nseq=12	254	1e-68	FOSS15995.y2	98	5e-41	637784717 Tcr_0011 Protein of unknown function DUF399
637784718 Tcr_0012 DNA gyrase subunit B (EC 5.99.1.3) (IMGterm)	combined.4082501.4082545.lucy.pga.C1426 nseq=15	1273	0	FOSS3809.x1	466	1e-140	637784718 Tcr_0012 DNA gyrase subunit B (EC 5.99.1.3) (IMGterm)
637784719 Tcr_0013 Phosphoribulokinase [Thiomicrospira	combined.4082501.4082545.lucy.pga.C1426 nseq=15	488	1e-139	FOSS14046.y2	281	5e-78	637784719 Tcr_0013 Phosphoribulokinase [Thiomicrospira
637784720 Tcr_0014 hypothetical protein [Thiomicrospira	combined.4082501.4082545.lucy.pga.C2256 nseq=2	30	1.9	(627 letters)		(627 letters)	637784720 Tcr_0014 hypothetical protein [Thiomicrospira
637784721 Tcr_0015 MltA-interacting MipA [Thiomicrospira	combined.4082501.4082545.lucy.pga.C4486 nseq=6	275	6e-75	FOSS15517.x1	146	6e-62	637784721 Tcr_0015 MltA-interacting MipA [Thiomicrospira
637784722 Tcr_0016 RNA-binding S4 [Thiomicrospira crunogena	combined.4082501.4082545.lucy.pga.C468 nseq=2	186	1e-48	FOSS15076.x2	179	2e-46	637784722 Tcr_0016 RNA-binding S4 [Thiomicrospira crunogena
637784723 Tcr_0017 coproporphyrinogen oxidase (EC 1.3.3.3.)	combined.4082501.4082545.lucy.pga.C5492 nseq=8	548	1e-157	FNHG549.b1	173	3e-80	637784723 Tcr_0017 coproporphyrinogen oxidase (EC 1.3.3.3.)
637784724 Tcr_0018 Peptidase M48, Ste24p [Thiomicrospira	combined.4082501.4082545.lucy.pga.C959 nseq=16	347	1e-96	FNHG2187.b1	47	3e-06	637784724 Tcr_0018 Peptidase M48, Ste24p [Thiomicrospira
637784725 Tcr_0019 translation factor SUA5 (IMGterm)	combined.4082501.4082545.lucy.pga.C3181 nseq=8	200	2e-52	FOSS13899.x2	137	1e-33	637784725 Tcr_0019 translation factor SUA5 (IMGterm)
637784726 Tcr_0020 Polysaccharide deacetylase [Thiomicrospira	combined.4082501.4082545.lucy.pga.C5725 nseq=4	31	0.36	FNHG4011.g1	28	3.4	637784726 Tcr_0020 Polysaccharide deacetylase [Thiomicrospira
637784727 Tcr_0021 diguanylate cyclase (IMGterm)	combined.4082501.4082545.lucy.pga.C5601 nseq=4	130	7e-31	FOSS8271.x1	101	4e-22	637784727 Tcr_0021 diguanylate cyclase (IMGterm)
637784728 Tcr_0022 hypothetical protein [Thiomicrospira	combined.4082501.4082545.lucy.pga.C347 nseq=2	30	0.19	FOSS10646.y1	27	1.1	637784728 Tcr_0022 hypothetical protein [Thiomicrospira
637784729 Tcr_0023 Lysine exporter protein (LYSE/YGGA)	combined.4082501.4082545.lucy.pga.C2105 nseq=3	84	3e-17	FOSS6802.y2	154	1e-38	637784729 Tcr_0023 Lysine exporter protein (LYSE/YGGA)
637784730 Tcr_0024 beta-lactamase-like [Thiomicrospira	combined.4082501.4082545.lucy.pga.C5978 nseq=2	34	0.055	FOSS12515.x2	209	1e-54	637784730 Tcr_0024 beta-lactamase-like [Thiomicrospira
637784731 Tcr_0025 Protein of unknown function DUF125,	(239 letters)		(239 letters)	FOSS9908.x2	27	4.1	637784731 Tcr_0025 Protein of unknown function DUF125,
637784732 Tcr_0026 hypothetical protein [Thiomicrospira	combined.4082501.4082545.lucy.pga.C4916 nseq=2	79	1e-15	FOSS15231.y1	32	0.28	637784732 Tcr_0026 hypothetical protein [Thiomicrospira
637784733 Tcr_0027 methyl-accepting chemotaxis sensory	combined.4082501.4082545.lucy.pga.C1953 nseq=4	234	8e-62	FOSS5309.x1	134	7e-32	637784733 Tcr_0027 methyl-accepting chemotaxis sensory
637784734 Tcr_0028 diguanylate phosphodiesterase (EAL domain)	combined.4082501.4082545.lucy.pga.C5527 nseq=69	118	1e-27	FOSS9545.y2	110	4e-25	637784734 Tcr_0028 diguanylate phosphodiesterase (EAL domain)
637784735 Tcr_0029 Sodium/sulphate symporter [Thiomicrospira	combined.4082501.4082545.lucy.pga.C2337 nseq=2	104	4e-23	FNHG7383.g1	87	6e-18	637784735 Tcr_0029 Sodium/sulphate symporter [Thiomicrospira
637784736 Tcr_0030 Sodium/hydrogen exchanger [Thiomicrospira	combined.4082501.4082545.lucy.pga.C5474 nseq=22	461	1e-130	FNHG6207.g1	42	0.0002	637784736 Tcr_0030 Sodium/hydrogen exchanger [Thiomicrospira
637784737 Tcr_0031 hypothetical protein [Thiomicrospira	combined.4082501.4082545.lucy.pga.C420 nseq=2	28	2.5	FOSS4707.y1	55	2e-08	637784737 Tcr_0031 hypothetical protein [Thiomicrospira
637784738 Tcr_0032 ABC transporter related [Thiomicrospira	combined.4082501.4082545.lucy.pga.C4048 nseq=2	158	1e-39	FNHG4441.g1	140	3e-34	637784738 Tcr_0032 ABC transporter related [Thiomicrospira
637784739 Tcr_0033 Sulfonate ABC transporter, periplasmic	combined.4082501.4082545.lucy.pga.C2621 nseq=2	36	0.016	FOSS5025.y2	41	0.0004	637784739 Tcr_0033 Sulfonate ABC transporter, periplasmic
637784740 Tcr_0034 Binding-protein-dependent transport systems	combined.4082501.4082545.lucy.pga.C1547 nseq=22	89	9e-19	FOSS11402.x1	100	4e-22	637784740 Tcr_0034 Binding-protein-dependent transport systems
637784741 Tcr_0035 transcriptional regulator, NifA subfamily,	combined.4082501.4082545.lucy.pga.C2983 nseq=3	217	4e-57	FOSS14846.x2	277	5e-75	637784741 Tcr_0035 transcriptional regulator, NifA subfamily,
637784742 Tcr_0036 GTPase EngC [Thiomicrospira crunogena XCL-2:	combined.4082501.4082545.lucy.pga.C5795 nseq=2	113	6e-26	FOSS6343.x1	229	9e-61	637784742 Tcr_0036 GTPase EngC [Thiomicrospira crunogena XCL-2:
637784743 Tcr_0037 Rubredoxin-type Fe(Cys)4 protein	combined.4082501.4082545.lucy.pga.C154 nseq=3	118	2e-27	FOSS2423.b1	108	2e-24	637784743 Tcr_0037 Rubredoxin-type Fe(Cys)4 protein
637784744 Tcr_0038 putative acyl-CoA dehydrogenase	combined.4082501.4082545.lucy.pga.C120 nseq=5	63	8e-11	FOSS846.b1	32	0.17	637784744 Tcr_0038 putative acyl-CoA dehydrogenase
637784745 Tcr_0039 OsmC-like protein [Thiomicrospira crunogena	combined.4082501.4082545.lucy.pga.C4183 nseq=2	26	3.8	(179 letters)		(179 letters)	637784745 Tcr_0039 OsmC-like protein [Thiomicrospira crunogena
637784746 Tcr_0040 cyanate lyase [Thiomicrospira crunogena	combined.4082501.4082545.lucy.pga.C5179 nseq=9	223	9e-60	FOSS15579.y1	31	0.12	637784746 Tcr_0040 cyanate lyase [Thiomicrospira crunogena
637784747 Tcr_0041 2OG-Fe(II) oxygenase [Thiomicrospira	combined.4082501.4082545.lucy.pga.C3807 nseq=8	28	1.4	FOSS14754.y2	31	0.18	637784747 Tcr_0041 2OG-Fe(II) oxygenase [Thiomicrospira
637784748 Tcr_0042 hypothetical protein [Thiomicrospira	combined.4082501.4082545.lucy.pga.C618 nseq=4	322	6e-89	FNHG2009.g1	135	7e-33	637784748 Tcr_0042 hypothetical protein [Thiomicrospira
637784749 Tcr_0043 homoserine kinase (EC 2.7.1.39) (IMGterm)	combined.4082501.4082545.lucy.pga.C959 nseq=16	410	1e-115	FOSS8257.y2	159	1e-39	637784749 Tcr_0043 homoserine kinase (EC 2.7.1.39) (IMGterm)
637784750 Tcr_0044 DNA polymerase I (EC 2.7.7.7) (IMGterm)	combined.4082501.4082545.lucy.pga.C3180 nseq=27	1404	0	FNHG792.b1	414	1e-116	637784750 Tcr_0044 DNA polymerase I (EC 2.7.7.7) (IMGterm)
637784751 Tcr_0045 hypothetical protein [Thiomicrospira	combined.4082501.4082545.lucy.pga.C5560 nseq=10	86	2e-17	FOSS13278.y2	129	9e-31	637784751 Tcr_0045 hypothetical protein [Thiomicrospira
637784752 Tcr_0046 hypothetical protein [Thiomicrospira	combined.4082501.4082545.lucy.pga.C5560 nseq=10	272	4e-74	FNHG5607.b1	150	2e-37	637784752 Tcr_0046 hypothetical protein [Thiomicrospira
637784753 Tcr_0047 cell division checkpoint GTPase YihA	combined.4082501.4082545.lucy.pga.C5560 nseq=10	336	2e-93	FNHG5607.b1	146	4e-36	637784753 Tcr_0047 cell division checkpoint GTPase YihA
637784754 Tcr_0048 ResB-like [Thiomicrospira crunogena XCL-2:	combined.4082501.4082545.lucy.pga.C5561 nseq=12	814	0	FOSS12510.y1	296	1e-88	637784754 Tcr_0048 ResB-like [Thiomicrospira crunogena XCL-2:
637784755 Tcr_0049 Cytochrome c assembly protein	combined.4082501.4082545.lucy.pga.C325 nseq=9	566	1e-162	FOSS5774.y1	487	1e-138	637784755 Tcr_0049 Cytochrome c assembly protein
637784756 Tcr_0050 DSBA oxidoreductase [Thiomicrospira	combined.4082501.4082545.lucy.pga.C325 nseq=9	257	1e-69	FOSS7105.x1	179	3e-46	637784756 Tcr_0050 DSBA oxidoreductase [Thiomicrospira
637784757 Tcr_0051 acetolactate synthase, large subunit (EC	combined.4082501.4082545.lucy.pga.C5269 nseq=2	459	1e-130	FOSS12305.x2	382	1e-106	637784757 Tcr_0051 acetolactate synthase, large subunit (EC
637784758 Tcr_0052 hypothetical protein [Thiomicrospira	combined.4082501.4082545.lucy.pga.C1610 nseq=4	100	6e-23	FOSS10570.x1	94	9e-21	637784758 Tcr_0052 hypothetical protein [Thiomicrospira
637784759 Tcr_0053 Nitroreductase [Thiomicrospira crunogena	combined.4082501.4082545.lucy.pga.C3772 nseq=2	208	5e-55	FNHG4876.g1	102	4e-23	637784759 Tcr_0053 Nitroreductase [Thiomicrospira crunogena
637784760 Tcr_0054 transcriptional regulator, LysR family	combined.4082501.4082545.lucy.pga.C3290 nseq=2	205	1e-53	FOSS4291.x1	74	3e-14	637784760 Tcr_0054 transcriptional regulator, LysR family
637784761 Tcr_0055 VacJ-like lipoprotein [Thiomicrospira	combined.4082501.4082545.lucy.pga.C1286 nseq=2	330	1e-91	FOSS2568.b1	266	3e-72	637784761 Tcr_0055 VacJ-like lipoprotein [Thiomicrospira
637784762 Tcr_0056 Secretion protein HlyD [Thiomicrospira	combined.4082501.4082545.lucy.pga.C4198 nseq=2	67	5e-12	FNHG9874.g1	64	7e-11	637784762 Tcr_0056 Secretion protein HlyD [Thiomicrospira
637784763 Tcr_0057 Acriflavin resistance protein	combined.4082501.4082545.lucy.pga.C3828 nseq=2	221	9e-67	FNHG5653.b1	195	5e-50	637784763 Tcr_0057 Acriflavin resistance protein
637784764 Tcr_0058 Na+/H+ antiporter subunit [Thiomicrospira	combined.4082501.4082545.lucy.pga.C4178 nseq=9	154	2e-39	FNHG6252.g1	143	4e-36	637784764 Tcr_0058 Na+/H+ antiporter subunit [Thiomicrospira
637784765 Tcr_0059 Multiple resistance and pH regulation	combined.4082501.4082545.lucy.pga.C5209 nseq=2	118	2e-28	FNHG9187.b1	115	2e-27	637784765 Tcr_0059 Multiple resistance and pH regulation
637784766 Tcr_0060 cation antiporter [Thiomicrospira crunogena	combined.4082501.4082545.lucy.pga.C4178 nseq=9	192	3e-50	FOSS481.b1	181	7e-47	637784766 Tcr_0060 cation antiporter [Thiomicrospira crunogena
637784767 Tcr_0061 NADH dehydrogenase (quinone) [Thiomicrospira	combined.4082501.4082545.lucy.pga.C4178 nseq=9	514	1e-146	FNHG6252.b1	167	5e-42	637784767 Tcr_0061 NADH dehydrogenase (quinone) [Thiomicrospira
637784768 Tcr_0062 NADH-ubiquinone oxidoreductase, chain 4L	combined.4082501.4082545.lucy.pga.C585 nseq=2	189	1e-49	FNHG506.g1	178	3e-46	637784768 Tcr_0062 NADH-ubiquinone oxidoreductase, chain 4L
637784769 Tcr_0063 NADH dehydrogenase (quinone) [Thiomicrospira	combined.4082501.4082545.lucy.pga.C4177 nseq=50	1116	0	FOSS3649.y1	345	3e-95	637784769 Tcr_0063 NADH dehydrogenase (quinone) [Thiomicrospira
637784770 Tcr_0064 Na+/Pi-cotransporter [Thiomicrospira	combined.4082501.4082545.lucy.pga.C1019 nseq=3	299	3e-87	FNHG3350.g1	172	2e-43	637784770 Tcr_0064 Na+/Pi-cotransporter [Thiomicrospira
637784771 Tcr_0065 hypothetical protein [Thiomicrospira	combined.4082501.4082545.lucy.pga.C3226 nseq=2	226	2e-60	FOSS1265.g1	133	2e-32	637784771 Tcr_0065 hypothetical protein [Thiomicrospira
637784772 Tcr_0066 periplasmic sensor hybrid histidine kinase	combined.4082501.4082545.lucy.pga.C2167 nseq=2	199	2e-51	FNHG2036.b1	237	8e-63	637784772 Tcr_0066 periplasmic sensor hybrid histidine kinase
637784773 Tcr_0067 Oligopeptidase A [Thiomicrospira crunogena	combined.4082501.4082545.lucy.pga.C5493 nseq=10	831	0	FOSS8722.x1	332	2e-91	637784773 Tcr_0067 Oligopeptidase A [Thiomicrospira crunogena
637784774 Tcr_0068 Membrane protein involved in aromatic	combined.4082501.4082545.lucy.pga.C4440 nseq=15	257	3e-69	FNHG3949.b1	238	2e-63	637784774 Tcr_0068 Membrane protein involved in aromatic
637784775 Tcr_0069 Major facilitator superfamily MFS_1	combined.4082501.4082545.lucy.pga.C1454 nseq=29	437	1e-123	FOSS13083.x2	172	1e-43	637784775 Tcr_0069 Major facilitator superfamily MFS_1
637784776 Tcr_0070 AMP-dependent synthetase and ligase	combined.4082501.4082545.lucy.pga.C1454 nseq=29	1041	0	FOSS9835.y2	416	1e-117	637784776 Tcr_0070 AMP-dependent synthetase and ligase
637784777 Tcr_0071 hypothetical protein [Thiomicrospira	combined.4082501.4082545.lucy.pga.C3435 nseq=79	331	3e-91	FNHG8911.b1	105	3e-23	637784777 Tcr_0071 hypothetical protein [Thiomicrospira
637784778 Tcr_0072 TPR repeat domain protein [Thiomicrospira	combined.4082501.4082545.lucy.pga.C3435 nseq=79	379	1e-106	FNHG8455.g1	126	2e-29	637784778 Tcr_0072 TPR repeat domain protein [Thiomicrospira
637784779 Tcr_0073 von Willebrand factor, type A	combined.4082501.4082545.lucy.pga.C3435 nseq=79	367	1e-102	FNHG4705.b1	122	2e-28	637784779 Tcr_0073 von Willebrand factor, type A
637784780 Tcr_0074 hypothetical protein [Thiomicrospira	combined.4082501.4082545.lucy.pga.C383 nseq=3	140	1e-34	FOSS13001.y1	62	4e-11	637784780 Tcr_0074 hypothetical protein [Thiomicrospira
637784781 Tcr_0075 Protein of unknown function DUF58	combined.4082501.4082545.lucy.pga.C3435 nseq=79	297	2e-81	FOSS7843.x1	229	2e-75	637784781 Tcr_0075 Protein of unknown function DUF58
637784782 Tcr_0076 ATPase associated with various cellular	combined.4082501.4082545.lucy.pga.C3435 nseq=79	452	1e-128	FNHG4276.b1	388	1e-109	637784782 Tcr_0076 ATPase associated with various cellular
637784783 Tcr_0077 methyl-accepting chemotaxis sensory	combined.4082501.4082545.lucy.pga.C2383 nseq=3	327	7e-90	FNHG2491.g1	204	7e-53	637784783 Tcr_0077 methyl-accepting chemotaxis sensory
637784784 Tcr_0078 Methyltransferase, putative [Thiomicrospira	combined.4082501.4082545.lucy.pga.C3101 nseq=6	436	1e-123	FOSS1486.g1	235	1e-62	637784784 Tcr_0078 Methyltransferase, putative [Thiomicrospira
637784785 Tcr_0079 methyltransferase [Thiomicrospira crunogena	combined.4082501.4082545.lucy.pga.C835 nseq=64	352	5e-98	FOSS12173.y1	315	5e-87	637784785 Tcr_0079 methyltransferase [Thiomicrospira crunogena
637784786 Tcr_0080 Lytic transglycosylase, catalytic	combined.4082501.4082545.lucy.pga.C220 nseq=8	61	3e-10	FOSS9362.y2	145	1e-35	637784786 Tcr_0080 Lytic transglycosylase, catalytic
637784787 Tcr_0081 DNA/RNA non-specific endonuclease	combined.4082501.4082545.lucy.pga.C835 nseq=64	414	1e-117	FNHG3178.g1	79	1e-15	637784787 Tcr_0081 DNA/RNA non-specific endonuclease
637784788 Tcr_0083 hypothetical protein [Thiomicrospira	combined.4082501.4082545.lucy.pga.C1670 nseq=3	33	0.48	FOSS2134.b1	34	0.23	637784788 Tcr_0083 hypothetical protein [Thiomicrospira
637784789 Tcr_0084 SmtA protein [Thiomicrospira crunogena	combined.4082501.4082545.lucy.pga.C5474 nseq=22	228	7e-61	FOSS4632.x2	133	4e-32	637784789 Tcr_0084 SmtA protein [Thiomicrospira crunogena
637784790 Tcr_0085 hypothetical protein [Thiomicrospira	combined.4082501.4082545.lucy.pga.C6157 nseq=16	26	2.5	FOSS4424.y1	30	0.26	637784790 Tcr_0085 hypothetical protein [Thiomicrospira
637784791 Tcr_0086 hypothetical protein [Thiomicrospira	combined.4082501.4082545.lucy.pga.C3593 nseq=2	35	0.044	FOSS12145.x1	32	0.41	637784791 Tcr_0086 hypothetical protein [Thiomicrospira
637784792 Tcr_0087 hypothetical protein [Thiomicrospira	combined.4082501.4082545.lucy.pga.C3287 nseq=4	29	2.1	FOSS13701.x2	27	8.6	637784792 Tcr_0087 hypothetical protein [Thiomicrospira
637784793 Tcr_0088 Phage integrase [Thiomicrospira crunogena	combined.4082501.4082545.lucy.pga.C3593 nseq=2	40	0.001	FOSS14823.x2	28	5.1	637784793 Tcr_0088 Phage integrase [Thiomicrospira crunogena
637784794 Tcr_0089 SmtA protein [Thiomicrospira crunogena	combined.4082501.4082545.lucy.pga.C5474 nseq=22	197	1e-51	FOSS15522.x1	65	1e-11	637784794 Tcr_0089 SmtA protein [Thiomicrospira crunogena
637784795 Tcr_0090 diguanylate cyclase (GGDEF domain) with	combined.4082501.4082545.lucy.pga.C2172 nseq=8	221	2e-58	FOSS5107.y2	255	1e-68	637784795 Tcr_0090 diguanylate cyclase (GGDEF domain) with
637784796 Tcr_0091 hypothetical protein [Thiomicrospira	combined.4082501.4082545.lucy.pga.C4352 nseq=2	32	0.12	FOSS11817.x1	29	1.1	637784796 Tcr_0091 hypothetical protein [Thiomicrospira
637784797 Tcr_0092 transcriptional regulator, ArsR family	combined.4082501.4082545.lucy.pga.C1561 nseq=3	50	3e-07	FOSS12299.y1	44	2e-05	637784797 Tcr_0092 transcriptional regulator, ArsR family
637784798 Tcr_0093 Beta-lactamase-like [Thiomicrospira	combined.4082501.4082545.lucy.pga.C3249 nseq=5	84	3e-17	FNHG6106.g1	99	9e-22	637784798 Tcr_0093 Beta-lactamase-like [Thiomicrospira
637784799 Tcr_0094 Major facilitator superfamily MFS_1	combined.4082501.4082545.lucy.pga.C6203 nseq=2	45	2e-05	FNHG6428.g1	308	2e-84	637784799 Tcr_0094 Major facilitator superfamily MFS_1
637784800 Tcr_0095 ATPase associated with various cellular	combined.4082501.4082545.lucy.pga.C3435 nseq=79	280	4e-76	FNHG4276.b1	261	2e-70	637784800 Tcr_0095 ATPase associated with various cellular
637784801 Tcr_0096 Protein of unknown function DUF58	combined.4082501.4082545.lucy.pga.C5473 nseq=6	154	3e-38	FNHG8771.b1	157	4e-39	637784801 Tcr_0096 Protein of unknown function DUF58
637784802 Tcr_0097 hypothetical protein [Thiomicrospira	combined.4082501.4082545.lucy.pga.C3927 nseq=5	29	0.58	FOSS5752.x1	27	2.5	637784802 Tcr_0097 hypothetical protein [Thiomicrospira
637784803 Tcr_0098 von Willebrand factor, type A	combined.4082501.4082545.lucy.pga.C3927 nseq=5	269	7e-73	FNHG4705.b1	73	1e-13	637784803 Tcr_0098 von Willebrand factor, type A
637784804 Tcr_0099 von Willebrand factor, type A	combined.4082501.4082545.lucy.pga.C5735 nseq=2	93	1e-19	FOSS4427.x1	241	3e-64	637784804 Tcr_0099 von Willebrand factor, type A
637784805 Tcr_0100 hypothetical protein [Thiomicrospira	combined.4082501.4082545.lucy.pga.C4359 nseq=2	154	5e-38	FOSS14806.x2	29	2.7	637784805 Tcr_0100 hypothetical protein [Thiomicrospira
637784806 Tcr_0101 hypothetical protein [Thiomicrospira	combined.4082501.4082545.lucy.pga.C654 nseq=3	42	7e-12	FOSS4736.y1	25	3	637784806 Tcr_0101 hypothetical protein [Thiomicrospira
637784807 Tcr_0102 thioredoxin [Thiomicrospira crunogena XCL-2:	combined.4082501.4082545.lucy.pga.C654 nseq=3	213	8e-57	FOSS11491.x1	133	1e-32	637784807 Tcr_0102 thioredoxin [Thiomicrospira crunogena XCL-2:
637784808 Tcr_0103 hypothetical protein [Thiomicrospira	combined.4082501.4082545.lucy.pga.C5791 nseq=2	32	0.04	FOSS10591.x1	83	3e-17	637784808 Tcr_0103 hypothetical protein [Thiomicrospira
637784809 Tcr_0104 hypothetical protein [Thiomicrospira	combined.4082501.4082545.lucy.pga.C3337 nseq=2	36	0.001	FNHG4490.g1	117	6e-28	637784809 Tcr_0104 hypothetical protein [Thiomicrospira
637784810 Tcr_0105 VCBS [Thiomicrospira crunogena XCL-2:	combined.4082501.4082545.lucy.pga.C1067 nseq=10	179	5e-45	FOSS8602.x1	189	3e-48	637784810 Tcr_0105 VCBS [Thiomicrospira crunogena XCL-2:
637784811 Tcr_0106 serine/threonine protein kinase (IMGterm)	combined.4082501.4082545.lucy.pga.C4779 nseq=4	280	3e-76	FNHG391.b1	86	1e-17	637784811 Tcr_0106 serine/threonine protein kinase (IMGterm)
637784812 Tcr_0107 hypothetical protein [Thiomicrospira	combined.4082501.4082545.lucy.pga.C434 nseq=2	114	6e-27	FOSS5196.y2	93	2e-20	637784812 Tcr_0107 hypothetical protein [Thiomicrospira
637784813 Tcr_0108 adenine phosphoribosyltransferase (EC	combined.4082501.4082545.lucy.pga.C786 nseq=88	245	4e-66	FOSS5196.y2	229	4e-61	637784813 Tcr_0108 adenine phosphoribosyltransferase (EC
637784814 Tcr_0109 diguanylate cyclase (GGDEF domain)	combined.4082501.4082545.lucy.pga.C5445 nseq=5	539	1e-154	FOSS8271.x1	110	7e-25	637784814 Tcr_0109 diguanylate cyclase (GGDEF domain)
637784815 Tcr_0110 argininosuccinate lyase (EC 4.3.2.1)	combined.4082501.4082545.lucy.pga.C2909 nseq=4	774	0	FOSS15181.y1	478	1e-135	637784815 Tcr_0110 argininosuccinate lyase (EC 4.3.2.1)
637784816 Tcr_0111 hypothetical protein [Thiomicrospira	combined.4082501.4082545.lucy.pga.C5444 nseq=4	137	1e-33	FNHG8496.g1	103	2e-23	637784816 Tcr_0111 hypothetical protein [Thiomicrospira
637784817 Tcr_0112 hydroxymethylbilane synthase (EC 2.5.1.61)	combined.4082501.4082545.lucy.pga.C5353 nseq=23	468	1e-133	FOSS12032.x1	247	2e-66	637784817 Tcr_0112 hydroxymethylbilane synthase (EC 2.5.1.61)
637784818 Tcr_0113 uroporphyrinogen-III synthase (EC 4.2.1.75)	combined.4082501.4082545.lucy.pga.C3515 nseq=8	132	5e-32	FOSS13132.x2	102	1e-22	637784818 Tcr_0113 uroporphyrinogen-III synthase (EC 4.2.1.75)
637784819 Tcr_0114 hypothetical protein [Thiomicrospira	combined.4082501.4082545.lucy.pga.C3515 nseq=8	204	4e-53	FOSS9642.x2	36	0.015	637784819 Tcr_0114 hypothetical protein [Thiomicrospira
637784820 Tcr_0115 HemY-like [Thiomicrospira crunogena XCL-2:	combined.4082501.4082545.lucy.pga.C3516 nseq=6	442	1e-125	FNHG5970.b1	167	5e-42	637784820 Tcr_0115 HemY-like [Thiomicrospira crunogena XCL-2:
637784821 Tcr_0116 hypothetical protein [Thiomicrospira	combined.4082501.4082545.lucy.pga.C1709 nseq=7	28	2.7	FOSS11631.y1	30	1	637784821 Tcr_0116 hypothetical protein [Thiomicrospira
637784822 Tcr_0117 coproporphyrinogen III oxidase, anaerobic	combined.4082501.4082545.lucy.pga.C2865 nseq=45	592	1e-170	FOSS10735.x1	454	1e-128	637784822 Tcr_0117 coproporphyrinogen III oxidase, anaerobic
637784823 Tcr_0118 AsmA [Thiomicrospira crunogena XCL-2:	combined.4082501.4082545.lucy.pga.C2865 nseq=45	442	1e-125	FOSS3551.y1	167	8e-44	637784823 Tcr_0118 AsmA [Thiomicrospira crunogena XCL-2:
637784824 Tcr_0119 hypothetical protein [Thiomicrospira	combined.4082501.4082545.lucy.pga.C4746 nseq=12	372	1e-104	FOSS1614.g1	135	6e-33	637784824 Tcr_0119 hypothetical protein [Thiomicrospira
637784825 Tcr_0120 A/G-specific DNA-adenine glycosylase (EC	combined.4082501.4082545.lucy.pga.C860 nseq=3	379	1e-106	FOSS5085.y2	167	4e-42	637784825 Tcr_0120 A/G-specific DNA-adenine glycosylase (EC
637784826 Tcr_0121 Fe(II) trafficking protein YggX	combined.4082501.4082545.lucy.pga.C2095 nseq=25	148	2e-37	FNHG1275.g1	149	1e-37	637784826 Tcr_0121 Fe(II) trafficking protein YggX
637784827 Tcr_0122 diguanylate phosphodiesterase (IMGterm)	combined.4082501.4082545.lucy.pga.C2095 nseq=25	469	1e-133	FNHG9134.g1	335	1e-92	637784827 Tcr_0122 diguanylate phosphodiesterase (IMGterm)
637784828 Tcr_0123 uroporphyrinogen decarboxylase (EC 4.1.1.37)	combined.4082501.4082545.lucy.pga.C3773 nseq=10	640	0	FOSS11642.y1	494	1e-141	637784828 Tcr_0123 uroporphyrinogen decarboxylase (EC 4.1.1.37)
637784829 Tcr_0124 nuclease (SNase-like) [Thiomicrospira	combined.4082501.4082545.lucy.pga.C3773 nseq=10	315	8e-87	FNHG7373.g1	110	4e-25	637784829 Tcr_0124 nuclease (SNase-like) [Thiomicrospira
637784830 Tcr_0125 LSU ribosomal protein L31P (IMGterm)	combined.4082501.4082545.lucy.pga.C3773 nseq=10	146	8e-37	FNHG7373.g1	162	2e-41	637784830 Tcr_0125 LSU ribosomal protein L31P (IMGterm)
637784831 Tcr_0126 transcription termination factor Rho	combined.4082501.4082545.lucy.pga.C1442 nseq=6	607	1e-174	FOSS8697.y2	77	7e-15	637784831 Tcr_0126 transcription termination factor Rho
637784832 Tcr_0127 thioredoxin [Thiomicrospira crunogena XCL-2:	combined.4082501.4082545.lucy.pga.C1442 nseq=6	141	2e-35	FOSS8268.x1	131	3e-32	637784832 Tcr_0127 thioredoxin [Thiomicrospira crunogena XCL-2:
637784833 Tcr_0128 ATP-dependent DNA helicase UvrD (EC 3.6.1.-)	combined.4082501.4082545.lucy.pga.C4029 nseq=5	789	0	FOSS2548.b1	424	1e-119	637784833 Tcr_0128 ATP-dependent DNA helicase UvrD (EC 3.6.1.-)
637784834 Tcr_0129 ABC transporter related [Thiomicrospira	combined.4082501.4082545.lucy.pga.C1443 nseq=7	136	3e-33	FNHG4696.g1	60	3e-10	637784834 Tcr_0129 ABC transporter related [Thiomicrospira
637784835 Tcr_0130 hypothetical protein [Thiomicrospira	combined.4082501.4082545.lucy.pga.C3395 nseq=13	672	0	FOSS9593.x2	39	0.005	637784835 Tcr_0130 hypothetical protein [Thiomicrospira
637784836 Tcr_0131 hypothetical protein [Thiomicrospira	combined.4082501.4082545.lucy.pga.C3074 nseq=2	42	2e-05	FNHG8462.g1	25	3.1	637784836 Tcr_0131 hypothetical protein [Thiomicrospira
637784837 Tcr_0132 YfaZ [Thiomicrospira crunogena XCL-2:	combined.4082501.4082545.lucy.pga.C3074 nseq=2	178	5e-46	FNHG7713.b1	132	4e-32	637784837 Tcr_0132 YfaZ [Thiomicrospira crunogena XCL-2:
637784838 Tcr_0133 metal dependent phosphohydrolase (IMGterm)	combined.4082501.4082545.lucy.pga.C5830 nseq=3	140	6e-34	FNHG4922.g1	289	9e-79	637784838 Tcr_0133 metal dependent phosphohydrolase (IMGterm)
637784839 Tcr_0134 cyclic-AMP phosphodiesterase (IMGterm)	combined.4082501.4082545.lucy.pga.C475 nseq=2	32	0.13	FOSS1084.g1	140	2e-34	637784839 Tcr_0134 cyclic-AMP phosphodiesterase (IMGterm)
637784840 Tcr_0135 response regulator receiver domain protein	combined.4082501.4082545.lucy.pga.C4050 nseq=2	99	3e-22	FNHG9394.g1	102	4e-23	637784840 Tcr_0135 response regulator receiver domain protein
637784841 Tcr_0136 Molybdopterin binding domain [Thiomicrospira	combined.4082501.4082545.lucy.pga.C5994 nseq=2	369	1e-103	FOSS14495.x2	259	3e-70	637784841 Tcr_0136 Molybdopterin binding domain [Thiomicrospira
637784842 Tcr_0137 hypothetical protein [Thiomicrospira	combined.4082501.4082545.lucy.pga.C3054 nseq=4	510	1e-145	FOSS12267.x1	99	4e-32	637784842 Tcr_0137 hypothetical protein [Thiomicrospira
637784843 Tcr_0138 hypothetical protein [Thiomicrospira	combined.4082501.4082545.lucy.pga.C1397 nseq=5	158	4e-40	FOSS3710.x1	147	7e-37	637784843 Tcr_0138 hypothetical protein [Thiomicrospira
637784844 Tcr_0139 Glutaredoxin-like region [Thiomicrospira	combined.4082501.4082545.lucy.pga.C2930 nseq=7	290	2e-79	FOSS6840.x1	313	2e-86	637784844 Tcr_0139 Glutaredoxin-like region [Thiomicrospira
637784845 Tcr_0140 NADPH-glutathione reductase (EC 1.8.1.7)	combined.4082501.4082545.lucy.pga.C2930 nseq=7	791	0	FOSS6741.x1	401	1e-112	637784845 Tcr_0140 NADPH-glutathione reductase (EC 1.8.1.7)
637784846 Tcr_0141 hypothetical protein [Thiomicrospira	combined.4082501.4082545.lucy.pga.C5931 nseq=7	28	0.28	FOSS13147.x2	26	1.8	637784846 Tcr_0141 hypothetical protein [Thiomicrospira
637784847 Tcr_0142 HAD-superfamily subfamily IIA hydrolase,	combined.4082501.4082545.lucy.pga.C2311 nseq=2	33	0.055	FOSS6400.x1	36	0.007	637784847 Tcr_0142 HAD-superfamily subfamily IIA hydrolase,
637784848 Tcr_0143 Phosphomethylpyrimidine kinase	combined.4082501.4082545.lucy.pga.C3778 nseq=11	249	4e-67	FNHG7495.g1	186	5e-48	637784848 Tcr_0143 Phosphomethylpyrimidine kinase
637784849 Tcr_0144 Thiamine-phosphate diphosphorylase	combined.4082501.4082545.lucy.pga.C3778 nseq=11	179	5e-46	FOSS8267.x1	128	1e-30	637784849 Tcr_0144 Thiamine-phosphate diphosphorylase
637784850 Tcr_0145 Thiazole biosynthesis [Thiomicrospira	combined.4082501.4082545.lucy.pga.C5500 nseq=7	231	1e-61	FOSS3665.y1	205	2e-70	637784850 Tcr_0145 Thiazole biosynthesis [Thiomicrospira
637784851 Tcr_0146 thiamine biosynthesis protein ThiS	combined.4082501.4082545.lucy.pga.C3777 nseq=9	71	3e-14	FOSS10228.y1	69	2e-13	637784851 Tcr_0146 thiamine biosynthesis protein ThiS
637784852 Tcr_0147 FAD dependent oxidoreductase [Thiomicrospira	combined.4082501.4082545.lucy.pga.C3777 nseq=9	402	1e-113	FOSS10848.x2	330	2e-91	637784852 Tcr_0147 FAD dependent oxidoreductase [Thiomicrospira
637784853 Tcr_0148 thiamine biosynthesis protein ThiC	combined.4082501.4082545.lucy.pga.C2266 nseq=9	1152	0	FOSS15221.y1	473	1e-152	637784853 Tcr_0148 thiamine biosynthesis protein ThiC
637784854 Tcr_0149 hypothetical protein [Thiomicrospira	combined.4082501.4082545.lucy.pga.C535 nseq=3	27	1.4	FOSS8678.x1	29	0.56	637784854 Tcr_0149 hypothetical protein [Thiomicrospira
637784855 Tcr_0150 hypothetical protein [Thiomicrospira	combined.4082501.4082545.lucy.pga.C171 nseq=11	108	3e-25	FOSS5577.x1	39	0.0003	637784855 Tcr_0150 hypothetical protein [Thiomicrospira
637784856 Tcr_0151 transferase hexapeptide repeat	combined.4082501.4082545.lucy.pga.C171 nseq=11	284	6e-78	FOSS8654.x1	231	9e-62	637784856 Tcr_0151 transferase hexapeptide repeat
637784857 Tcr_0152 diguanylate cyclase/phosphodiesterase (GGDEF	combined.4082501.4082545.lucy.pga.C2875 nseq=3	362	1e-100	FNHG3710.b1	183	9e-47	637784857 Tcr_0152 diguanylate cyclase/phosphodiesterase (GGDEF
637784858 Tcr_0153 shikimate dehydrogenase (EC 1.1.1.25)	combined.4082501.4082545.lucy.pga.C171 nseq=11	423	1e-119	FOSS2639.b1	110	3e-25	637784858 Tcr_0153 shikimate dehydrogenase (EC 1.1.1.25)
637784859 Tcr_0154 porphobilinogen synthase (EC 4.2.1.24)	combined.4082501.4082545.lucy.pga.C171 nseq=11	503	1e-143	FOSS6297.x1	374	1e-104	637784859 Tcr_0154 porphobilinogen synthase (EC 4.2.1.24)
637784860 Tcr_0155 hypothetical protein [Thiomicrospira	combined.4082501.4082545.lucy.pga.C171 nseq=11	158	4e-40	FOSS8459.x1	25	5.3	637784860 Tcr_0155 hypothetical protein [Thiomicrospira
637784861 Tcr_0156 sulfur dehydrogenase subunit SoxC (EC	combined.4082501.4082545.lucy.pga.C170 nseq=8	828	0	FNHG6016.b1	469	1e-133	637784861 Tcr_0156 sulfur dehydrogenase subunit SoxC (EC
637784862 Tcr_0157 hypothetical protein [Thiomicrospira	combined.4082501.4082545.lucy.pga.C170 nseq=8	558	1e-160	FOSS10051.x1	35	0.03	637784862 Tcr_0157 hypothetical protein [Thiomicrospira
637784863 Tcr_0158 molybdenum cofactor synthesis-like	combined.4082501.4082545.lucy.pga.C3906 nseq=6	525	1e-150	FOSS8736.x1	249	6e-70	637784863 Tcr_0158 molybdenum cofactor synthesis-like
637784864 Tcr_0159 molybdopterin converting factor, subunit 1	combined.4082501.4082545.lucy.pga.C3152 nseq=2	111	2e-26	FOSS8736.x1	91	8e-20	637784864 Tcr_0159 molybdopterin converting factor, subunit 1
637784865 Tcr_0160 Molybdopterin biosynthesis MoaE	combined.4082501.4082545.lucy.pga.C3100 nseq=2	278	3e-76	FOSS603.b1	280	1e-76	637784865 Tcr_0160 Molybdopterin biosynthesis MoaE
637784866 Tcr_0161 Molybdopterin binding domain MoeA	combined.4082501.4082545.lucy.pga.C4140 nseq=22	259	5e-70	FOSS8840.y1	351	1e-97	637784866 Tcr_0161 Molybdopterin binding domain MoeA
637784867 Tcr_0162 molybdenum cofactor biosynthesis protein C	combined.4082501.4082545.lucy.pga.C3101 nseq=6	251	6e-68	FOSS4578.x1	144	4e-44	637784867 Tcr_0162 molybdenum cofactor biosynthesis protein C
637784868 Tcr_0163 hypothetical protein [Thiomicrospira	combined.4082501.4082545.lucy.pga.C5351 nseq=8	189	3e-49	FOSS9527.x2	203	2e-53	637784868 Tcr_0163 hypothetical protein [Thiomicrospira
637784869 Tcr_0164 hypothetical protein [Thiomicrospira	combined.4082501.4082545.lucy.pga.C4648 nseq=2	97	2e-21	FOSS9527.x2	65	8e-12	637784869 Tcr_0164 hypothetical protein [Thiomicrospira
637784870 Tcr_0165 Hpt domain protein [Thiomicrospira crunogena	combined.4082501.4082545.lucy.pga.C4648 nseq=2	85	4e-18	FOSS15976.y2	28	0.49	637784870 Tcr_0165 Hpt domain protein [Thiomicrospira crunogena
637784871 Tcr_0166 response regulator receiver (CheY-like)	combined.4082501.4082545.lucy.pga.C445 nseq=2	406	1e-114	FOSS446.g1	320	9e-88	637784871 Tcr_0166 response regulator receiver (CheY-like)
637784872 Tcr_0167 D-tyrosyl-tRNA(Tyr) deacylase	combined.4082501.4082545.lucy.pga.C223 nseq=3	187	7e-49	FNHG3755.g1	120	2e-28	637784872 Tcr_0167 D-tyrosyl-tRNA(Tyr) deacylase
637784873 Tcr_0168 proline iminopeptidase [Thiomicrospira	combined.4082501.4082545.lucy.pga.C223 nseq=3	374	1e-116	FOSS15087.x2	74	4e-28	637784873 Tcr_0168 proline iminopeptidase [Thiomicrospira
637784874 Tcr_0169 GTP-binding protein TypA [Thiomicrospira	combined.4082501.4082545.lucy.pga.C224 nseq=8	1082	0	FOSS8069.y2	295	2e-80	637784874 Tcr_0169 GTP-binding protein TypA [Thiomicrospira
637784875 Tcr_0170 hypothetical protein [Thiomicrospira	combined.4082501.4082545.lucy.pga.C2918 nseq=4	243	1e-65	FNHG5964.g1	50	2e-07	637784875 Tcr_0170 hypothetical protein [Thiomicrospira
637784876 Tcr_0171 YeeE/YedE [Thiomicrospira crunogena XCL-2:	combined.4082501.4082545.lucy.pga.C2918 nseq=4	228	3e-61	FOSS11557.x1	254	6e-69	637784876 Tcr_0171 YeeE/YedE [Thiomicrospira crunogena XCL-2:
637784877 Tcr_0172 methionine synthase (B12-dependent) (EC	combined.4082501.4082545.lucy.pga.C5587 nseq=24	2081	0	FOSS12874.x1	444	1e-125	637784877 Tcr_0172 methionine synthase (B12-dependent) (EC
637784878 Tcr_0173 tRNA (uracil-5-)-methyltransferase	combined.4082501.4082545.lucy.pga.C6194 nseq=27	275	1e-142	FOSS2535.g2	177	2e-60	637784878 Tcr_0173 tRNA (uracil-5-)-methyltransferase
637784879 Tcr_0174 Protein of unknown function DUF81	combined.4082501.4082545.lucy.pga.C6194 nseq=27	276	2e-75	FOSS15468.x1	129	4e-40	637784879 Tcr_0174 Protein of unknown function DUF81
637784880 Tcr_0175 hypothetical protein [Thiomicrospira	combined.4082501.4082545.lucy.pga.C5607 nseq=4	28	3.2	FOSS3176.b1	28	2.7	637784880 Tcr_0175 hypothetical protein [Thiomicrospira
637784881 Tcr_0176 hypothetical protein [Thiomicrospira	combined.4082501.4082545.lucy.pga.C857 nseq=2	33	0.076	FOSS7492.x1	129	9e-31	637784881 Tcr_0176 hypothetical protein [Thiomicrospira
637784882 Tcr_0177 Ferritin and Dps [Thiomicrospira crunogena	combined.4082501.4082545.lucy.pga.C2373 nseq=8	152	3e-38	FNHG5365.b1	149	4e-37	637784882 Tcr_0177 Ferritin and Dps [Thiomicrospira crunogena
637784883 Tcr_0178 Pyridoxamine 5'-phosphate oxidase-related,	combined.4082501.4082545.lucy.pga.C1358 nseq=2	111	9e-26	FNHG626.g1	93	3e-20	637784883 Tcr_0178 Pyridoxamine 5'-phosphate oxidase-related,
637784884 Tcr_0179 transport system permease protein	combined.4082501.4082545.lucy.pga.C227 nseq=20	354	1e-98	FOSS1563.g1	227	2e-60	637784884 Tcr_0179 transport system permease protein
637784885 Tcr_0180 ABC transporter related [Thiomicrospira	combined.4082501.4082545.lucy.pga.C227 nseq=20	240	2e-64	FOSS12040.y1	233	3e-62	637784885 Tcr_0180 ABC transporter related [Thiomicrospira
637784886 Tcr_0181 MOSC [Thiomicrospira crunogena XCL-2:	combined.4082501.4082545.lucy.pga.C4775 nseq=56	190	2e-49	FOSS11496.y1	57	2e-09	637784886 Tcr_0181 MOSC [Thiomicrospira crunogena XCL-2:
637784887 Tcr_0182 PP-loop [Thiomicrospira crunogena XCL-2:	combined.4082501.4082545.lucy.pga.C6194 nseq=27	411	1e-116	FOSS1118.g1	209	2e-57	637784887 Tcr_0182 PP-loop [Thiomicrospira crunogena XCL-2:
637784888 Tcr_0183 lipid A biosynthesis acyltransferase	combined.4082501.4082545.lucy.pga.C4775 nseq=56	268	1e-72	FOSS14495.y2	240	3e-64	637784888 Tcr_0183 lipid A biosynthesis acyltransferase
637784889 Tcr_0184 2',5' RNA ligase [Thiomicrospira crunogena	combined.4082501.4082545.lucy.pga.C879 nseq=3	135	6e-33	FOSS14680.x2	56	5e-09	637784889 Tcr_0184 2',5' RNA ligase [Thiomicrospira crunogena
637784890 Tcr_0185 Tellurite resistance protein TehB	combined.4082501.4082545.lucy.pga.C3393 nseq=2	223	2e-59	FOSS10925.y2	208	6e-55	637784890 Tcr_0185 Tellurite resistance protein TehB
637784891 Tcr_0186 K+ transporter Trk [Thiomicrospira crunogena	combined.4082501.4082545.lucy.pga.C5722 nseq=32	369	1e-109	FOSS11924.y1	407	1e-114	637784891 Tcr_0186 K+ transporter Trk [Thiomicrospira crunogena
637784892 Tcr_0187 Potassium uptake protein TrkA	combined.4082501.4082545.lucy.pga.C5723 nseq=8	671	0	FOSS10925.x2	439	1e-124	637784892 Tcr_0187 Potassium uptake protein TrkA
637784893 Tcr_0188 two component, sigma54 specific,	combined.4082501.4082545.lucy.pga.C5724 nseq=96	403	1e-113	FOSS6411.y1	355	1e-98	637784893 Tcr_0188 two component, sigma54 specific,
637784894 Tcr_0189 multi-sensor signal transduction histidine	combined.4082501.4082545.lucy.pga.C3963 nseq=19	836	0	FOSS6411.x1	372	1e-103	637784894 Tcr_0189 multi-sensor signal transduction histidine
637784895 Tcr_0190 hypothetical protein [Thiomicrospira	combined.4082501.4082545.lucy.pga.C5724 nseq=96	187	1e-48	FOSS3169.b1	147	2e-36	637784895 Tcr_0190 hypothetical protein [Thiomicrospira
637784896 Tcr_0191 sun protein [Thiomicrospira crunogena XCL-2:	combined.4082501.4082545.lucy.pga.C5724 nseq=96	564	1e-161	FOSS3526.y1	298	3e-98	637784896 Tcr_0191 sun protein [Thiomicrospira crunogena XCL-2:
637784897 Tcr_0192 methionyl-tRNA formyltransferase (EC	combined.4082501.4082545.lucy.pga.C5724 nseq=96	427	1e-120	FOSS3169.g1	239	6e-64	637784897 Tcr_0192 methionyl-tRNA formyltransferase (EC
637784898 Tcr_0193 peptide deformylase (EC 3.5.1.88) (IMGterm)	combined.4082501.4082545.lucy.pga.C3962 nseq=20	287	6e-79	FOSS15202.y1	167	2e-66	637784898 Tcr_0193 peptide deformylase (EC 3.5.1.88) (IMGterm)
637784899 Tcr_0194 DNA processing protein DprA, putative	combined.4082501.4082545.lucy.pga.C5724 nseq=96	424	1e-119	FOSS10948.y2	371	1e-103	637784899 Tcr_0194 DNA processing protein DprA, putative
637784900 Tcr_0195 response regulator receiver domain protein	combined.4082501.4082545.lucy.pga.C3962 nseq=20	162	1e-40	FOSS15202.x2	196	7e-63	637784900 Tcr_0195 response regulator receiver domain protein
637784901 Tcr_0196 DNA topoisomerase I (EC 5.99.1.2) (IMGterm)	combined.4082501.4082545.lucy.pga.C5724 nseq=96	1217	0	FOSS13848.y2	474	1e-134	637784901 Tcr_0196 DNA topoisomerase I (EC 5.99.1.2) (IMGterm)
637784902 Tcr_0197 diguanylate cyclase (GGDEF domain) with	combined.4082501.4082545.lucy.pga.C1869 nseq=5	152	2e-37	FOSS14171.x2	142	1e-34	637784902 Tcr_0197 diguanylate cyclase (GGDEF domain) with
637784903 Tcr_0198 arginyl-tRNA synthetase (EC 6.1.1.19)	combined.4082501.4082545.lucy.pga.C3960 nseq=8	733	0	FOSS14944.x2	456	1e-129	637784903 Tcr_0198 arginyl-tRNA synthetase (EC 6.1.1.19)
637784904 Tcr_0199 Sporulation related [Thiomicrospira	combined.4082501.4082545.lucy.pga.C3960 nseq=8	187	1e-48	FNHG3802.b1	71	2e-13	637784904 Tcr_0199 Sporulation related [Thiomicrospira
637784905 Tcr_0200 diguanylate cyclase (IMGterm)	combined.4082501.4082545.lucy.pga.C2145 nseq=41	377	1e-105	FOSS2069.g1	153	5e-38	637784905 Tcr_0200 diguanylate cyclase (IMGterm)
637784906 Tcr_0201 Protein of unknown function DUF526	combined.4082501.4082545.lucy.pga.C2145 nseq=41	98	3e-22	FOSS2241.g1	35	0.003	637784906 Tcr_0201 Protein of unknown function DUF526
637784907 Tcr_0202 Mg chelatase-related protein [Thiomicrospira	combined.4082501.4082545.lucy.pga.C2145 nseq=41	603	1e-173	FNHG3334.b1	309	1e-84	637784907 Tcr_0202 Mg chelatase-related protein [Thiomicrospira
637784908 Tcr_0203 hypothetical protein [Thiomicrospira	combined.4082501.4082545.lucy.pga.C2145 nseq=41	305	4e-84	FNHG5336.b1	237	2e-63	637784908 Tcr_0203 hypothetical protein [Thiomicrospira
637784909 Tcr_0204 Type I secretion outer membrane protein,	combined.4082501.4082545.lucy.pga.C4245 nseq=4	266	5e-72	FNHG2139.b1	153	6e-38	637784909 Tcr_0204 Type I secretion outer membrane protein,
637784910 Tcr_0205 transcriptional regulator, LuxR family	combined.4082501.4082545.lucy.pga.C3596 nseq=3	179	3e-46	FOSS4241.y1	45	1e-05	637784910 Tcr_0205 transcriptional regulator, LuxR family
637784911 Tcr_0206 Type I secretion membrane fusion protein,	combined.4082501.4082545.lucy.pga.C3596 nseq=3	252	9e-68	FNHG8659.g1	144	5e-35	637784911 Tcr_0206 Type I secretion membrane fusion protein,
637784912 Tcr_0207 ABC transporter related [Thiomicrospira	combined.4082501.4082545.lucy.pga.C1242 nseq=4	709	0	FNHG5456.g1	386	1e-107	637784912 Tcr_0207 ABC transporter related [Thiomicrospira
637784913 Tcr_0208 diguanylate cyclase/phosphodiesterase (GGDEF	combined.4082501.4082545.lucy.pga.C1241 nseq=6	385	1e-107	FNHG7717.b1	296	7e-81	637784913 Tcr_0208 diguanylate cyclase/phosphodiesterase (GGDEF
637784914 Tcr_0209 hypothetical protein [Thiomicrospira	combined.4082501.4082545.lucy.pga.C1240 nseq=5	199	3e-52	FNHG7842.b1	144	8e-38	637784914 Tcr_0209 hypothetical protein [Thiomicrospira
637784915 Tcr_0210 OmpA/MotB [Thiomicrospira crunogena XCL-2:	combined.4082501.4082545.lucy.pga.C2270 nseq=5	262	8e-72	FOSS7456.x1	117	5e-29	637784915 Tcr_0210 OmpA/MotB [Thiomicrospira crunogena XCL-2:
637784916 Tcr_0211 Iron-containing alcohol dehydrogenase	combined.4082501.4082545.lucy.pga.C5581 nseq=2	121	3e-28	FOSS10224.x1	363	1e-101	637784916 Tcr_0211 Iron-containing alcohol dehydrogenase
637784917 Tcr_0212 ATP-dependent DNA helicase Rep (EC 3.6.1.-)	combined.4082501.4082545.lucy.pga.C4064 nseq=5	1055	0	FOSS8943.x1	358	2e-99	637784917 Tcr_0212 ATP-dependent DNA helicase Rep (EC 3.6.1.-)
637784918 Tcr_0213 Methyltransferase small [Thiomicrospira	combined.4082501.4082545.lucy.pga.C4063 nseq=6	234	8e-63	FOSS11229.x1	156	2e-39	637784918 Tcr_0213 Methyltransferase small [Thiomicrospira
637784919 Tcr_0214 import inner membrane translocase, subunit	combined.4082501.4082545.lucy.pga.C3903 nseq=17	197	2e-51	FOSS6220.x1	107	3e-24	637784919 Tcr_0214 import inner membrane translocase, subunit
637784920 Tcr_0215 hypothetical protein [Thiomicrospira	combined.4082501.4082545.lucy.pga.C3903 nseq=17	165	4e-42	FOSS6220.x1	117	8e-28	637784920 Tcr_0215 hypothetical protein [Thiomicrospira
637784921 Tcr_0216 Pseudouridylate synthase [Thiomicrospira	combined.4082501.4082545.lucy.pga.C1906 nseq=4	316	5e-87	FOSS5814.x1	107	2e-28	637784921 Tcr_0216 Pseudouridylate synthase [Thiomicrospira
637784922 Tcr_0217 phosphoribosyl-AMP cyclohydrolase (EC	combined.4082501.4082545.lucy.pga.C3904 nseq=14	233	1e-62	FOSS8610.x1	120	2e-28	637784922 Tcr_0217 phosphoribosyl-AMP cyclohydrolase (EC
637784923 Tcr_0218 Exonuclease [Thiomicrospira crunogena XCL-2:	combined.4082501.4082545.lucy.pga.C3904 nseq=14	502	1e-143	FOSS1406.g1	32	0.22	637784923 Tcr_0218 Exonuclease [Thiomicrospira crunogena XCL-2:
637784924 Tcr_0219 Peptidase M20D, amidohydrolase	combined.4082501.4082545.lucy.pga.C2378 nseq=5	35	0.026	FNHG2006.g1	139	1e-33	637784924 Tcr_0219 Peptidase M20D, amidohydrolase
637784925 Tcr_0220 aminotransferase (EC 2.6.1.-) (IMGterm)	combined.4082501.4082545.lucy.pga.C4891 nseq=22	136	9e-33	FOSS3141.g1	232	1e-61	637784925 Tcr_0220 aminotransferase (EC 2.6.1.-) (IMGterm)
637784926 Tcr_0221 Peptidase M24 [Thiomicrospira crunogena	combined.4082501.4082545.lucy.pga.C5121 nseq=7	75	2e-15	FOSS13465.y2	64	6e-11	637784926 Tcr_0221 Peptidase M24 [Thiomicrospira crunogena
637784927 Tcr_0222 Aldehyde dehydrogenase [Thiomicrospira	combined.4082501.4082545.lucy.pga.C3535 nseq=2	310	4e-85	FOSS15822.y2	245	4e-71	637784927 Tcr_0222 Aldehyde dehydrogenase [Thiomicrospira
637784928 Tcr_0223 hypothetical protein [Thiomicrospira	combined.4082501.4082545.lucy.pga.C3446 nseq=2	199	8e-52	FOSS9786.y2	31	0.4	637784928 Tcr_0223 hypothetical protein [Thiomicrospira
637784929 Tcr_0224 hypothetical protein [Thiomicrospira	combined.4082501.4082545.lucy.pga.C4665 nseq=2	352	1e-97	FOSS15470.y1	37	0.009	637784929 Tcr_0224 hypothetical protein [Thiomicrospira
637784930 Tcr_0225 SoxH protein-like [Thiomicrospira crunogena	combined.4082501.4082545.lucy.pga.C4349 nseq=2	179	8e-46	FOSS11315.x1	91	4e-19	637784930 Tcr_0225 SoxH protein-like [Thiomicrospira crunogena
637784931 Tcr_0226 multi-sensor hybrid histidine kinase	combined.4082501.4082545.lucy.pga.C5848 nseq=2	115	3e-30	FOSS6675.y2	74	1e-23	637784931 Tcr_0226 multi-sensor hybrid histidine kinase
637784932 Tcr_0227 response regulator receiver (CheY-like)	combined.4082501.4082545.lucy.pga.C5991 nseq=11	120	1e-27	FOSS12193.y1	112	4e-25	637784932 Tcr_0227 response regulator receiver (CheY-like)
637784933 Tcr_0228 hypothetical protein [Thiomicrospira	combined.4082501.4082545.lucy.pga.C6116 nseq=5	27	1.2	FNHG8819.g1	27	1.8	637784933 Tcr_0228 hypothetical protein [Thiomicrospira
637784934 Tcr_0229 hypothetical protein [Thiomicrospira	combined.4082501.4082545.lucy.pga.C4400 nseq=97	27	1.5	FOSS4095.x1	30	0.15	637784934 Tcr_0229 hypothetical protein [Thiomicrospira
637784935 Tcr_0230 hypothetical protein [Thiomicrospira	combined.4082501.4082545.lucy.pga.C5036 nseq=8	49	1e-13	FOSS6074.x1	28	1	637784935 Tcr_0230 hypothetical protein [Thiomicrospira
637784936 Tcr_0231 (2Fe-2S)-binding [Thiomicrospira crunogena	combined.4082501.4082545.lucy.pga.C3836 nseq=3	35	0.006	FNHG2480.g1	121	6e-29	637784936 Tcr_0231 (2Fe-2S)-binding [Thiomicrospira crunogena
637784937 Tcr_0232 hypothetical protein [Thiomicrospira	combined.4082501.4082545.lucy.pga.C586 nseq=4	28	6.6	FOSS3558.x1	47	2e-05	637784937 Tcr_0232 hypothetical protein [Thiomicrospira
637784938 Tcr_0233 hypothetical protein [Thiomicrospira	combined.4082501.4082545.lucy.pga.C5671 nseq=4	31	0.2	FOSS8733.y2	36	0.005	637784938 Tcr_0233 hypothetical protein [Thiomicrospira
637784939 Tcr_0234 hypothetical protein [Thiomicrospira	combined.4082501.4082545.lucy.pga.C1881 nseq=6	313	1e-86	FOSS3275.g1	166	3e-42	637784939 Tcr_0234 hypothetical protein [Thiomicrospira
637784940 Tcr_0235 hypothetical protein [Thiomicrospira	combined.4082501.4082545.lucy.pga.C1787 nseq=2	30	1.4	FNHG4034.b1	31	0.54	637784940 Tcr_0235 hypothetical protein [Thiomicrospira
637784941 Tcr_0236 hypothetical protein [Thiomicrospira	combined.4082501.4082545.lucy.pga.C5313 nseq=2	27	3.3	FNHG1240.b1	133	4e-32	637784941 Tcr_0236 hypothetical protein [Thiomicrospira
637784942 Tcr_0237 Superoxide dismutase [Thiomicrospira	combined.4082501.4082545.lucy.pga.C4945 nseq=6	398	1e-112	FOSS9736.y2	159	3e-40	637784942 Tcr_0237 Superoxide dismutase [Thiomicrospira
637784943 Tcr_0238 Protein of unknown function DUF709	combined.4082501.4082545.lucy.pga.C4945 nseq=6	145	1e-36	FOSS15396.y1	85	9e-19	637784943 Tcr_0238 Protein of unknown function DUF709
637784944 Tcr_0239 NAD-dependent epimerase/dehydratase	combined.4082501.4082545.lucy.pga.C4945 nseq=6	303	4e-83	FOSS8819.x1	167	2e-42	637784944 Tcr_0239 NAD-dependent epimerase/dehydratase
637784945 Tcr_0240 metal dependent phosphohydrolase (IMGterm)	combined.4082501.4082545.lucy.pga.C997 nseq=2	393	1e-110	FOSS6153.y1	405	1e-114	637784945 Tcr_0240 metal dependent phosphohydrolase (IMGterm)
637784946 Tcr_0241 cation diffusion facilitator family	combined.4082501.4082545.lucy.pga.C4412 nseq=2	54	3e-08	FNHG679.g1	145	9e-36	637784946 Tcr_0241 cation diffusion facilitator family
637784947 Tcr_0242 Secretion protein HlyD [Thiomicrospira	combined.4082501.4082545.lucy.pga.C438 nseq=9	263	4e-71	FNHG8889.b1	53	1e-07	637784947 Tcr_0242 Secretion protein HlyD [Thiomicrospira
637784948 Tcr_0243 Acriflavin resistance protein	combined.4082501.4082545.lucy.pga.C1231 nseq=6	808	0	FNHG3309.g1	263	2e-70	637784948 Tcr_0243 Acriflavin resistance protein
637784949 Tcr_0244 transketolase (2.2.1.1) (IMGterm)	combined.4082501.4082545.lucy.pga.C3012 nseq=5	764	0	FOSS10986.x2	503	1e-143	637784949 Tcr_0244 transketolase (2.2.1.1) (IMGterm)
637784950 Tcr_0245 glyceraldehyde-3-phosphate dehydrogenase (EC	combined.4082501.4082545.lucy.pga.C1236 nseq=5	626	1e-180	FNHG8281.g1	216	7e-57	637784950 Tcr_0245 glyceraldehyde-3-phosphate dehydrogenase (EC
637784951 Tcr_0246 phosphoglycerate kinase (EC 2.7.2.3)	combined.4082501.4082545.lucy.pga.C1237 nseq=34	662	0	FNHG7020.g1	241	2e-64	637784951 Tcr_0246 phosphoglycerate kinase (EC 2.7.2.3)
637784952 Tcr_0247 pyruvate kinase (EC 2.7.1.40) (IMGterm)	combined.4082501.4082545.lucy.pga.C2056 nseq=7	740	0	FNHG7020.b1	179	2e-45	637784952 Tcr_0247 pyruvate kinase (EC 2.7.1.40) (IMGterm)
637784953 Tcr_0248 fructose-bisphosphate aldolase (EC 4.1.2.13)	combined.4082501.4082545.lucy.pga.C2056 nseq=7	560	1e-161	FNHG4134.b1	160	3e-40	637784953 Tcr_0248 fructose-bisphosphate aldolase (EC 4.1.2.13)
637784954 Tcr_0249 hypothetical protein [Thiomicrospira	combined.4082501.4082545.lucy.pga.C3025 nseq=2	181	1e-46	FNHG6192.g1	51	2e-07	637784954 Tcr_0249 hypothetical protein [Thiomicrospira
637784955 Tcr_0250 type II and III secretion system protein	combined.4082501.4082545.lucy.pga.C83 nseq=30	741	0	FOSS14807.x2	268	4e-72	637784955 Tcr_0250 type II and III secretion system protein
637784956 Tcr_0251 type II secretion system protein E	combined.4082501.4082545.lucy.pga.C83 nseq=30	630	0	FNHG5738.g1	393	1e-110	637784956 Tcr_0251 type II secretion system protein E
637784957 Tcr_0252 General secretion pathway protein F	combined.4082501.4082545.lucy.pga.C5640 nseq=3	380	1e-106	FOSS14438.y2	274	3e-74	637784957 Tcr_0252 General secretion pathway protein F
637784958 Tcr_0253 General secretion pathway protein G	combined.4082501.4082545.lucy.pga.C84 nseq=10	187	6e-49	FOSS11601.x1	35	0.007	637784958 Tcr_0253 General secretion pathway protein G
637784959 Tcr_0254 General secretion pathway protein H	combined.4082501.4082545.lucy.pga.C84 nseq=10	122	3e-29	FNHG3013.b1	28	0.96	637784959 Tcr_0254 General secretion pathway protein H
637784960 Tcr_0255 General secretion pathway protein I	combined.4082501.4082545.lucy.pga.C84 nseq=10	84	8e-18	FOSS9812.y2	39	0.0003	637784960 Tcr_0255 General secretion pathway protein I
637784961 Tcr_0256 General secretion pathway protein J	combined.4082501.4082545.lucy.pga.C85 nseq=6	218	5e-58	FOSS9812.y2	210	2e-55	637784961 Tcr_0256 General secretion pathway protein J
637784962 Tcr_0257 General secretion pathway protein K	combined.4082501.4082545.lucy.pga.C85 nseq=6	207	2e-54	FNHG3509.g1	208	1e-54	637784962 Tcr_0257 General secretion pathway protein K
637784963 Tcr_0258 General secretion pathway L [Thiomicrospira	combined.4082501.4082545.lucy.pga.C86 nseq=10	189	8e-49	FOSS15131.y1	143	5e-35	637784963 Tcr_0258 General secretion pathway L [Thiomicrospira
637784964 Tcr_0259 General secretion pathway M protein	combined.4082501.4082545.lucy.pga.C86 nseq=10	80	3e-16	FNHG3509.b1	100	3e-22	637784964 Tcr_0259 General secretion pathway M protein
637784965 Tcr_0260 type II secretion system protein N	combined.4082501.4082545.lucy.pga.C86 nseq=10	138	1e-33	FOSS15233.x2	73	5e-14	637784965 Tcr_0260 type II secretion system protein N
637784966 Tcr_0261 dethiobiotin synthase (EC 6.3.3.3) (IMGterm)	combined.4082501.4082545.lucy.pga.C1237 nseq=34	195	7e-51	FNHG5173.g1	87	1e-19	637784966 Tcr_0261 dethiobiotin synthase (EC 6.3.3.3) (IMGterm)
637784967 Tcr_0262	combined.4082501.4082545.lucy.pga.C1916 nseq=7	466	1e-132	FOSS5147.y2	74	4e-14	637784967 Tcr_0262
637784968 Tcr_0263 Phosphate-starvation-inducible E	combined.4082501.4082545.lucy.pga.C5970 nseq=2	75	6e-15	(140 letters)		(140 letters)	637784968 Tcr_0263 Phosphate-starvation-inducible E
637784969 Tcr_0264 ribulose-5-phosphate 3-epimerase (EC	combined.4082501.4082545.lucy.pga.C1238 nseq=8	417	1e-117	FNHG3443.b1	143	3e-35	637784969 Tcr_0264 ribulose-5-phosphate 3-epimerase (EC
637784970 Tcr_0265 phosphoglycolate phosphatase [Thiomicrospira	combined.4082501.4082545.lucy.pga.C526 nseq=3	372	1e-104	FNHG9399.b1	93	4e-20	637784970 Tcr_0265 phosphoglycolate phosphatase [Thiomicrospira
637784971 Tcr_0266 anthranilate synthase, component I (EC	combined.4082501.4082545.lucy.pga.C1917 nseq=4	711	0	FOSS836.b1	314	3e-86	637784971 Tcr_0266 anthranilate synthase, component I (EC
637784972 Tcr_0267 anthranilate synthase, component II (EC	combined.4082501.4082545.lucy.pga.C4868 nseq=6	338	5e-94	FOSS8477.y2	315	4e-87	637784972 Tcr_0267 anthranilate synthase, component II (EC
637784973 Tcr_0268 anthranilate phosphoribosyltransferase (EC	combined.4082501.4082545.lucy.pga.C5633 nseq=5	421	1e-118	FOSS836.g1	315	7e-87	637784973 Tcr_0268 anthranilate phosphoribosyltransferase (EC
637784974 Tcr_0269 indole-3-glycerol phosphate synthase (EC	combined.4082501.4082545.lucy.pga.C1677 nseq=3	402	1e-113	FOSS9483.x2	216	3e-57	637784974 Tcr_0269 indole-3-glycerol phosphate synthase (EC
637784975 Tcr_0270 hypothetical protein [Thiomicrospira	combined.4082501.4082545.lucy.pga.C331 nseq=2	25	3.2	FOSS10369.x1	29	0.33	637784975 Tcr_0270 hypothetical protein [Thiomicrospira
637784976 Tcr_0271 hypothetical protein [Thiomicrospira	combined.4082501.4082545.lucy.pga.C1897 nseq=3	35	0.021	FNHG4811.b1	34	0.041	637784976 Tcr_0271 hypothetical protein [Thiomicrospira
637784977 Tcr_0272 S-adenosylmethionine decarboxylase related	combined.4082501.4082545.lucy.pga.C4723 nseq=4	103	2e-23	FOSS11673.y1	27	2.3	637784977 Tcr_0272 S-adenosylmethionine decarboxylase related
637784978 Tcr_0273 spermidine synthase (EC 2.5.1.16) (IMGterm)	combined.4082501.4082545.lucy.pga.C4725 nseq=3	170	2e-43	FNHG4651.g1	135	1e-32	637784978 Tcr_0273 spermidine synthase (EC 2.5.1.16) (IMGterm)
637784979 Tcr_0274 ornithine decarboxylase (EC 4.1.1.17)	combined.4082501.4082545.lucy.pga.C4127 nseq=11	102	2e-22	FOSS3995.x1	71	5e-13	637784979 Tcr_0274 ornithine decarboxylase (EC 4.1.1.17)
637784980 Tcr_0275 OsmC-like protein [Thiomicrospira crunogena	combined.4082501.4082545.lucy.pga.C393 nseq=6	193	9e-51	FOSS13265.y2	189	2e-49	637784980 Tcr_0275 OsmC-like protein [Thiomicrospira crunogena
637784981 Tcr_0276 hypothetical protein [Thiomicrospira	combined.4082501.4082545.lucy.pga.C3344 nseq=40	28	2.8	FOSS12612.x2	29	1.8	637784981 Tcr_0276 hypothetical protein [Thiomicrospira
637784982 Tcr_0277 adenosylmethionine-8-amino-7-oxononanoate	combined.4082501.4082545.lucy.pga.C3667 nseq=3	537	1e-153	FNHG4073.b1	171	4e-43	637784982 Tcr_0277 adenosylmethionine-8-amino-7-oxononanoate
637784983 Tcr_0278 hypothetical protein [Thiomicrospira	combined.4082501.4082545.lucy.pga.C762 nseq=6	40	0.0004	FNHG2358.b1	27	4	637784983 Tcr_0278 hypothetical protein [Thiomicrospira
637784984 Tcr_0279 tRNA pseudouridine synthase C (EC 5.4.99.-)	combined.4082501.4082545.lucy.pga.C4256 nseq=15	96	7e-21	FOSS12667.y1	336	3e-93	637784984 Tcr_0279 tRNA pseudouridine synthase C (EC 5.4.99.-)
637784985 Tcr_0280 Protein of unknown function DUF336	combined.4082501.4082545.lucy.pga.C2248 nseq=8	68	7e-13	FOSS4491.y1	30	0.34	637784985 Tcr_0280 Protein of unknown function DUF336
637784989 Tcr_0281 translation elongation factor Tu	combined.4082501.4082545.lucy.pga.C3172 nseq=4	636	0	FOSS4634.y1	384	1e-107	637784989 Tcr_0281 translation elongation factor Tu
637784991 Tcr_0282 protein translocase subunit secE/sec61 gamma	combined.4082501.4082545.lucy.pga.C3977 nseq=6	140	1e-34	FOSS16067.x2	134	5e-33	637784991 Tcr_0282 protein translocase subunit secE/sec61 gamma
637784992 Tcr_0283 transcription antitermination protein nusG	combined.4082501.4082545.lucy.pga.C3977 nseq=6	317	1e-87	FOSS3822.x1	188	5e-49	637784992 Tcr_0283 transcription antitermination protein nusG
637784993 Tcr_0284 LSU ribosomal protein L11P (IMGterm)	combined.4082501.4082545.lucy.pga.C2872 nseq=3	245	3e-66	FOSS13111.x2	240	7e-65	637784993 Tcr_0284 LSU ribosomal protein L11P (IMGterm)
637784994 Tcr_0285 LSU ribosomal protein L1P (IMGterm)	combined.4082501.4082545.lucy.pga.C2872 nseq=3	362	1e-101	FNHG7953.b1	350	1e-97	637784994 Tcr_0285 LSU ribosomal protein L1P (IMGterm)
637784995 Tcr_0286 LSU ribosomal protein L10P (IMGterm)	combined.4082501.4082545.lucy.pga.C443 nseq=4	224	8e-60	FNHG3076.b1	85	7e-18	637784995 Tcr_0286 LSU ribosomal protein L10P (IMGterm)
637784996 Tcr_0287 LSU ribosomal protein L12P (IMGterm)	combined.4082501.4082545.lucy.pga.C2729 nseq=2	128	3e-31	FOSS6064.x1	129	2e-31	637784996 Tcr_0287 LSU ribosomal protein L12P (IMGterm)
637784997 Tcr_0288 DNA-directed RNA polymerase, beta subunit	combined.4082501.4082545.lucy.pga.C4300 nseq=31	2011	0	FOSS6064.y1	508	1e-144	637784997 Tcr_0288 DNA-directed RNA polymerase, beta subunit
637784998 Tcr_0289 DNA-directed RNA polymerase [Thiomicrospira	combined.4082501.4082545.lucy.pga.C4300 nseq=31	1112	0	FOSS4271.y1	451	1e-128	637784998 Tcr_0289 DNA-directed RNA polymerase [Thiomicrospira
637784999 Tcr_0290 SSU ribosomal protein S12P (IMGterm)	combined.4082501.4082545.lucy.pga.C1513 nseq=3	195	2e-51	FOSS10647.y1	229	2e-61	637784999 Tcr_0290 SSU ribosomal protein S12P (IMGterm)
637785000 Tcr_0291 SSU ribosomal protein S7P (IMGterm)	combined.4082501.4082545.lucy.pga.C1513 nseq=3	142	2e-35	FOSS15686.x1	296	1e-81	637785000 Tcr_0291 SSU ribosomal protein S7P (IMGterm)
637785001 Tcr_0292 translation elongation factor 2 (EF-2/EF-G)	combined.4082501.4082545.lucy.pga.C6018 nseq=4	673	0	FOSS9735.x2	354	3e-98	637785001 Tcr_0292 translation elongation factor 2 (EF-2/EF-G)
637785002 Tcr_0293 translation elongation factor 1A	combined.4082501.4082545.lucy.pga.C3172 nseq=4	636	0	FOSS4634.y1	384	1e-107	637785002 Tcr_0293 translation elongation factor 1A
637785003 Tcr_0294 SSU ribosomal protein S10P (IMGterm)	combined.4082501.4082545.lucy.pga.C4562 nseq=3	152	1e-38	FOSS7708.y1	127	4e-31	637785003 Tcr_0294 SSU ribosomal protein S10P (IMGterm)
637785004 Tcr_0295 LSU ribosomal protein L3P (IMGterm)	combined.4082501.4082545.lucy.pga.C4096 nseq=2	326	2e-90	FOSS7708.y1	166	5e-42	637785004 Tcr_0295 LSU ribosomal protein L3P (IMGterm)
637785005 Tcr_0296 LSU ribosomal protein L4P (IMGterm)	combined.4082501.4082545.lucy.pga.C4096 nseq=2	73	5e-14	FOSS10926.x2	256	2e-69	637785005 Tcr_0296 LSU ribosomal protein L4P (IMGterm)
637785006 Tcr_0297 LSU ribosomal protein L23P (IMGterm)	combined.4082501.4082545.lucy.pga.C3439 nseq=2	62	3e-11	FOSS10926.x2	75	3e-15	637785006 Tcr_0297 LSU ribosomal protein L23P (IMGterm)
637785007 Tcr_0298 LSU ribosomal protein L2P (IMGterm)	combined.4082501.4082545.lucy.pga.C4095 nseq=8	449	1e-127	FNHG3626.b1	384	1e-107	637785007 Tcr_0298 LSU ribosomal protein L2P (IMGterm)
637785008 Tcr_0299 SSU ribosomal protein S19P (IMGterm)	combined.4082501.4082545.lucy.pga.C4095 nseq=8	181	2e-47	FNHG7946.b1	103	6e-24	637785008 Tcr_0299 SSU ribosomal protein S19P (IMGterm)
637785009 Tcr_0300 LSU ribosomal protein L22P (IMGterm)	combined.4082501.4082545.lucy.pga.C4095 nseq=8	147	3e-45	FNHG3626.g1	135	3e-33	637785009 Tcr_0300 LSU ribosomal protein L22P (IMGterm)
637785010 Tcr_0301 SSU ribosomal protein S3P (IMGterm)	combined.4082501.4082545.lucy.pga.C4095 nseq=8	382	1e-107	FNHG3626.g1	321	7e-89	637785010 Tcr_0301 SSU ribosomal protein S3P (IMGterm)
637785011 Tcr_0302 LSU ribosomal protein L16P (IMGterm)	combined.4082501.4082545.lucy.pga.C4095 nseq=8	265	2e-72	FOSS10609.y1	161	4e-41	637785011 Tcr_0302 LSU ribosomal protein L16P (IMGterm)
637785012 Tcr_0303 LSU ribosomal protein L29P (IMGterm)	combined.4082501.4082545.lucy.pga.C4095 nseq=8	97	4e-22	FNHG9445.g1	59	2e-10	637785012 Tcr_0303 LSU ribosomal protein L29P (IMGterm)
637785013 Tcr_0304 SSU ribosomal protein S17P (IMGterm)	combined.4082501.4082545.lucy.pga.C4095 nseq=8	134	2e-33	FOSS9832.x2	75	3e-15	637785013 Tcr_0304 SSU ribosomal protein S17P (IMGterm)
637785014 Tcr_0305 LSU ribosomal protein L14P (IMGterm)	combined.4082501.4082545.lucy.pga.C4095 nseq=8	124	4e-30	FOSS13388.x2	164	4e-42	637785014 Tcr_0305 LSU ribosomal protein L14P (IMGterm)
637785015 Tcr_0306 LSU ribosomal protein L24P (IMGterm)	combined.4082501.4082545.lucy.pga.C5833 nseq=2	25	2.7	FNHG7838.b1	172	2e-44	637785015 Tcr_0306 LSU ribosomal protein L24P (IMGterm)
637785016 Tcr_0307 LSU ribosomal protein L5P (IMGterm)	combined.4082501.4082545.lucy.pga.C579 nseq=3	30	0.35	FNHG7838.b1	259	3e-70	637785016 Tcr_0307 LSU ribosomal protein L5P (IMGterm)
637785017 Tcr_0308 SSU ribosomal protein S14P (IMGterm)	combined.4082501.4082545.lucy.pga.C1160 nseq=3	163	6e-42	FNHG1103.b1	115	2e-27	637785017 Tcr_0308 SSU ribosomal protein S14P (IMGterm)
637785018 Tcr_0309 SSU ribosomal protein S8P (IMGterm)	combined.4082501.4082545.lucy.pga.C1160 nseq=3	199	2e-52	FOSS10609.x1	121	6e-29	637785018 Tcr_0309 SSU ribosomal protein S8P (IMGterm)
637785019 Tcr_0310 LSU ribosomal protein L6P (IMGterm)	combined.4082501.4082545.lucy.pga.C1460 nseq=4	272	3e-74	FOSS14310.x2	147	1e-36	637785019 Tcr_0310 LSU ribosomal protein L6P (IMGterm)
637785020 Tcr_0311 LSU ribosomal protein L18P (IMGterm)	combined.4082501.4082545.lucy.pga.C1460 nseq=4	146	8e-37	FOSS13388.y2	89	2e-19	637785020 Tcr_0311 LSU ribosomal protein L18P (IMGterm)
637785021 Tcr_0312 SSU ribosomal protein S5P (IMGterm)	combined.4082501.4082545.lucy.pga.C1460 nseq=4	259	1e-70	FOSS1375.g1	124	1e-29	637785021 Tcr_0312 SSU ribosomal protein S5P (IMGterm)
637785022 Tcr_0313 LSU ribosomal protein L30P (IMGterm)	combined.4082501.4082545.lucy.pga.C1159 nseq=4	113	8e-27	FNHG5782.b1	55	3e-09	637785022 Tcr_0313 LSU ribosomal protein L30P (IMGterm)
637785023 Tcr_0314 LSU ribosomal protein L15P (IMGterm)	combined.4082501.4082545.lucy.pga.C1460 nseq=4	178	4e-46	FNHG9810.g1	72	4e-14	637785023 Tcr_0314 LSU ribosomal protein L15P (IMGterm)
637785024 Tcr_0315 protein translocase subunit secY/sec61 alpha	combined.4082501.4082545.lucy.pga.C1159 nseq=4	724	0	FNHG9213.g1	164	5e-41	637785024 Tcr_0315 protein translocase subunit secY/sec61 alpha
637785025 Tcr_0316 SSU ribosomal protein S13P (IMGterm)	combined.4082501.4082545.lucy.pga.C1461 nseq=2	210	5e-56	FOSS7584.x1	138	3e-34	637785025 Tcr_0316 SSU ribosomal protein S13P (IMGterm)
637785026 Tcr_0317 SSU ribosomal protein S11P (IMGterm)	combined.4082501.4082545.lucy.pga.C1873 nseq=8	197	4e-52	FNHG6887.g1	126	2e-30	637785026 Tcr_0317 SSU ribosomal protein S11P (IMGterm)
637785027 Tcr_0318 SSU ribosomal protein S4P (IMGterm)	combined.4082501.4082545.lucy.pga.C5738 nseq=5	215	4e-57	FNHG1910.b1	174	1e-44	637785027 Tcr_0318 SSU ribosomal protein S4P (IMGterm)
637785028 Tcr_0319 DNA-directed RNA polymerase, alpha subunit	combined.4082501.4082545.lucy.pga.C2639 nseq=2	538	1e-154	FOSS11277.x1	171	3e-43	637785028 Tcr_0319 DNA-directed RNA polymerase, alpha subunit
637785029 Tcr_0320 LSU ribosomal protein L17P (IMGterm)	combined.4082501.4082545.lucy.pga.C2639 nseq=2	67	4e-25	FOSS11830.x1	143	1e-35	637785029 Tcr_0320 LSU ribosomal protein L17P (IMGterm)
637785030 Tcr_0321 TatD-related deoxyribonuclease	combined.4082501.4082545.lucy.pga.C1859 nseq=5	138	9e-34	FOSS884.g1	166	6e-42	637785030 Tcr_0321 TatD-related deoxyribonuclease
637785031 Tcr_0322 UBA/THIF-type NAD/FAD binding fold	combined.4082501.4082545.lucy.pga.C1859 nseq=5	316	2e-87	FNHG7656.g1	189	4e-49	637785031 Tcr_0322 UBA/THIF-type NAD/FAD binding fold
637785032 Tcr_0323 hypothetical protein [Thiomicrospira	combined.4082501.4082545.lucy.pga.C4369 nseq=2	35	0.011	FOSS884.b1	50	4e-07	637785032 Tcr_0323 hypothetical protein [Thiomicrospira
637785033 Tcr_0324 Excinuclease ABC subunit A (IMGterm)	combined.4082501.4082545.lucy.pga.C55 nseq=23	1544	0	FOSS2126.b1	377	1e-105	637785033 Tcr_0324 Excinuclease ABC subunit A (IMGterm)
637785034 Tcr_0325 Protein of unknown function DUF541	combined.4082501.4082545.lucy.pga.C5127 nseq=4	120	2e-28	FOSS6330.x1	28	1.8	637785034 Tcr_0325 Protein of unknown function DUF541
637785035 Tcr_0326 Major facilitator superfamily MFS_1	combined.4082501.4082545.lucy.pga.C5127 nseq=4	290	1e-152	FNHG8868.b1	229	1e-60	637785035 Tcr_0326 Major facilitator superfamily MFS_1
637785036 Tcr_0327 single-strand binding protein	combined.4082501.4082545.lucy.pga.C55 nseq=23	218	6e-58	FOSS4272.x1	204	1e-53	637785036 Tcr_0327 single-strand binding protein
637785037 Tcr_0328 Phage integrase [Thiomicrospira crunogena	combined.4082501.4082545.lucy.pga.C2301 nseq=2	31	0.38	FOSS15558.y1	37	0.006	637785037 Tcr_0328 Phage integrase [Thiomicrospira crunogena
637785038 Tcr_0329 Phage integrase [Thiomicrospira crunogena	combined.4082501.4082545.lucy.pga.C456 nseq=5	33	0.18	(513 letters)		(513 letters)	637785038 Tcr_0329 Phage integrase [Thiomicrospira crunogena
637785039 Tcr_0330 putative integrase [Thiomicrospira crunogena	combined.4082501.4082545.lucy.pga.C3686 nseq=7	32	0.42	FOSS1810.g1	28	5.1	637785039 Tcr_0330 putative integrase [Thiomicrospira crunogena
637785040 Tcr_0331 hypothetical protein [Thiomicrospira	combined.4082501.4082545.lucy.pga.C1278 nseq=4	27	1.7	FOSS15271.x2	26	2.6	637785040 Tcr_0331 hypothetical protein [Thiomicrospira
637785041 Tcr_0332 N-6 DNA methylase [Thiomicrospira crunogena	combined.4082501.4082545.lucy.pga.C2623 nseq=4	236	2e-62	FOSS1971.g1	78	8e-15	637785041 Tcr_0332 N-6 DNA methylase [Thiomicrospira crunogena
637785042 Tcr_0333 Restriction modification system DNA	combined.4082501.4082545.lucy.pga.C77 nseq=2	118	2e-27	FOSS9215.x1	87	5e-18	637785042 Tcr_0333 Restriction modification system DNA
637785043 Tcr_0334 type I site-specific deoxyribonuclease, HsdR	combined.4082501.4082545.lucy.pga.C4438 nseq=6	345	2e-95	FNHG724.b1	154	1e-37	637785043 Tcr_0334 type I site-specific deoxyribonuclease, HsdR
637785044 Tcr_0335 hypothetical protein [Thiomicrospira	combined.4082501.4082545.lucy.pga.C1496 nseq=44	27	6.2	FOSS14352.x2	33	0.13	637785044 Tcr_0335 hypothetical protein [Thiomicrospira
637785045 Tcr_0336 hypothetical protein [Thiomicrospira	combined.4082501.4082545.lucy.pga.C1191 nseq=38	94	9e-20	FOSS6101.y1	63	2e-10	637785045 Tcr_0336 hypothetical protein [Thiomicrospira
637785046 Tcr_0337 hypothetical protein [Thiomicrospira	combined.4082501.4082545.lucy.pga.C860 nseq=3	29	2.9	FOSS6923.x1	29	3.2	637785046 Tcr_0337 hypothetical protein [Thiomicrospira
637785047 Tcr_0338 6-aminohexanoate-dimer hydrolase	combined.4082501.4082545.lucy.pga.C3199 nseq=2	28	3.7	FNHG8760.b1	44	7e-05	637785047 Tcr_0338 6-aminohexanoate-dimer hydrolase
637785048 Tcr_0339 hypothetical protein [Thiomicrospira	combined.4082501.4082545.lucy.pga.C911 nseq=2	230	2e-61	FOSS5974.x1	217	2e-57	637785048 Tcr_0339 hypothetical protein [Thiomicrospira
637785049 Tcr_0340 Trans-hexaprenyltranstransferase	combined.4082501.4082545.lucy.pga.C722 nseq=5	182	1e-46	FOSS9854.x2	223	3e-59	637785049 Tcr_0340 Trans-hexaprenyltranstransferase
637785050 Tcr_0341 LSU ribosomal protein L21P (IMGterm)	combined.4082501.4082545.lucy.pga.C1180 nseq=8	91	3e-20	FNHG4849.b1	152	2e-38	637785050 Tcr_0341 LSU ribosomal protein L21P (IMGterm)
637785051 Tcr_0342 LSU ribosomal protein L27P (IMGterm)	combined.4082501.4082545.lucy.pga.C82 nseq=10	153	7e-39	FOSS15145.x2	156	9e-40	637785051 Tcr_0342 LSU ribosomal protein L27P (IMGterm)
637785052 Tcr_0343 GTP1/OBG subdomain [Thiomicrospira crunogena	combined.4082501.4082545.lucy.pga.C82 nseq=10	521	1e-149	FOSS8704.x1	207	3e-63	637785052 Tcr_0343 GTP1/OBG subdomain [Thiomicrospira crunogena
637785053 Tcr_0344 glutamate 5-kinase (EC 2.7.2.11) (IMGterm)	combined.4082501.4082545.lucy.pga.C82 nseq=10	531	1e-151	FOSS14510.y2	298	1e-81	637785053 Tcr_0344 glutamate 5-kinase (EC 2.7.2.11) (IMGterm)
637785054 Tcr_0345 Chaperonin Cpn10 [Thiomicrospira crunogena	combined.4082501.4082545.lucy.pga.C5724 nseq=96	144	3e-36	FNHG7789.g1	133	1e-32	637785054 Tcr_0345 Chaperonin Cpn10 [Thiomicrospira crunogena
637785055 Tcr_0346 Chaperonin Cpn60/TCP-1 [Thiomicrospira	combined.4082501.4082545.lucy.pga.C5724 nseq=96	858	0	FOSS3645.y1	438	1e-123	637785055 Tcr_0346 Chaperonin Cpn60/TCP-1 [Thiomicrospira
637785056 Tcr_0347 Glutathione S-transferase-like	combined.4082501.4082545.lucy.pga.C4828 nseq=5	167	1e-42	FNHG635.b1	127	2e-30	637785056 Tcr_0347 Glutathione S-transferase-like
637785057 Tcr_0348 N-acetyl-gamma-glutamyl-phosphate reductase	combined.4082501.4082545.lucy.pga.C3253 nseq=8	494	1e-140	FOSS4039.y1	232	8e-62	637785057 Tcr_0348 N-acetyl-gamma-glutamyl-phosphate reductase
637785058 Tcr_0349 HesB/YadR/YfhF [Thiomicrospira crunogena	combined.4082501.4082545.lucy.pga.C5724 nseq=96	217	4e-58	FNHG3463.g1	59	3e-10	637785058 Tcr_0349 HesB/YadR/YfhF [Thiomicrospira crunogena
637785059 Tcr_0350 citrate synthase (EC 2.3.3.1) (IMGterm)	combined.4082501.4082545.lucy.pga.C5724 nseq=96	665	0	FOSS4688.x2	441	1e-124	637785059 Tcr_0350 citrate synthase (EC 2.3.3.1) (IMGterm)
637785060 Tcr_0351 hypothetical protein [Thiomicrospira	combined.4082501.4082545.lucy.pga.C5724 nseq=96	381	1e-106	FNHG9444.b1	257	3e-69	637785060 Tcr_0351 hypothetical protein [Thiomicrospira
637785061 Tcr_0352 Peptidase M23B [Thiomicrospira crunogena	combined.4082501.4082545.lucy.pga.C5724 nseq=96	316	1e-142	FOSS6509.x1	177	4e-45	637785061 Tcr_0352 Peptidase M23B [Thiomicrospira crunogena
637785062 Tcr_0353 SirA-like [Thiomicrospira crunogena XCL-2:	combined.4082501.4082545.lucy.pga.C5724 nseq=96	78	3e-16	FOSS4248.y1	79	2e-16	637785062 Tcr_0353 SirA-like [Thiomicrospira crunogena XCL-2:
637785063 Tcr_0354 glycyl-tRNA synthetase, alpha subunit	combined.4082501.4082545.lucy.pga.C5724 nseq=96	578	1e-166	FOSS2221.b1	321	1e-88	637785063 Tcr_0354 glycyl-tRNA synthetase, alpha subunit
637785064 Tcr_0355 glycyl-tRNA synthetase, beta subunit	combined.4082501.4082545.lucy.pga.C5724 nseq=96	832	0	FOSS3936.y1	443	1e-125	637785064 Tcr_0355 glycyl-tRNA synthetase, beta subunit
637785065 Tcr_0356 D-alpha,beta-D-heptose 1,7-bisphosphate	combined.4082501.4082545.lucy.pga.C1134 nseq=6	238	5e-64	FOSS8827.x1	253	2e-68	637785065 Tcr_0356 D-alpha,beta-D-heptose 1,7-bisphosphate
637785066 Tcr_0357 Phospholipid/glycerol acyltransferase	combined.4082501.4082545.lucy.pga.C1134 nseq=6	321	1e-88	FNHG2967.g1	69	1e-12	637785066 Tcr_0357 Phospholipid/glycerol acyltransferase
637785067 Tcr_0358 MotA/TolQ/ExbB proton channel	combined.4082501.4082545.lucy.pga.C5726 nseq=20	165	8e-42	FOSS9782.y2	236	5e-63	637785067 Tcr_0358 MotA/TolQ/ExbB proton channel
637785068 Tcr_0359 OmpA/MotB [Thiomicrospira crunogena XCL-2:	combined.4082501.4082545.lucy.pga.C1133 nseq=8	203	2e-53	FOSS8827.y2	227	2e-60	637785068 Tcr_0359 OmpA/MotB [Thiomicrospira crunogena XCL-2:
637785069 Tcr_0360 OmpA/MotB [Thiomicrospira crunogena XCL-2:	combined.4082501.4082545.lucy.pga.C5726 nseq=20	211	7e-56	FOSS6729.y2	117	2e-27	637785069 Tcr_0360 OmpA/MotB [Thiomicrospira crunogena XCL-2:
637785070 Tcr_0361 methyl-accepting chemotaxis sensory	combined.4082501.4082545.lucy.pga.C1953 nseq=4	261	2e-70	FOSS5309.x1	120	7e-28	637785070 Tcr_0361 methyl-accepting chemotaxis sensory
637785071 Tcr_0362 Uracil-DNA glycosylase (EC 3.2.2.-)	combined.4082501.4082545.lucy.pga.C1133 nseq=8	298	8e-82	FOSS11595.x1	252	4e-68	637785071 Tcr_0362 Uracil-DNA glycosylase (EC 3.2.2.-)
637785072 Tcr_0363 Pyridoxamine 5'-phosphate oxidase (EC	combined.4082501.4082545.lucy.pga.C5726 nseq=20	233	3e-62	FNHG2552.g1	41	0.0002	637785072 Tcr_0363 Pyridoxamine 5'-phosphate oxidase (EC
637785073 Tcr_0364 DNA topoisomerase IV subunit B (EC 5.99.1.3)	combined.4082501.4082545.lucy.pga.C1132 nseq=22	1019	0	FOSS4664.y1	474	1e-137	637785073 Tcr_0364 DNA topoisomerase IV subunit B (EC 5.99.1.3)
637785074 Tcr_0365 hypothetical protein [Thiomicrospira	combined.4082501.4082545.lucy.pga.C5722 nseq=32	32	0.35	FNHG5551.g1	32	0.38	637785074 Tcr_0365 hypothetical protein [Thiomicrospira
637785075 Tcr_0366 TIR [Thiomicrospira crunogena XCL-2:	combined.4082501.4082545.lucy.pga.C5236 nseq=2	29	0.83	FOSS13455.y2	32	0.19	637785075 Tcr_0366 TIR [Thiomicrospira crunogena XCL-2:
637785076 Tcr_0367 hypothetical protein [Thiomicrospira	combined.4082501.4082545.lucy.pga.C3844 nseq=2	28	3	FOSS9052.y1	27	7.5	637785076 Tcr_0367 hypothetical protein [Thiomicrospira
637785077 Tcr_0368 hypothetical protein [Thiomicrospira	combined.4082501.4082545.lucy.pga.C5573 nseq=34	30	0.11	FNHG2160.b1	29	0.21	637785077 Tcr_0368 hypothetical protein [Thiomicrospira
637785078 Tcr_0369 hypothetical protein [Thiomicrospira	combined.4082501.4082545.lucy.pga.C2939 nseq=2	26	2.6	FOSS7399.y1	28	0.61	637785078 Tcr_0369 hypothetical protein [Thiomicrospira
637785079 Tcr_0370 hypothetical protein [Thiomicrospira	combined.4082501.4082545.lucy.pga.C5738 nseq=5	28	2.7	FOSS6018.y1	29	1.8	637785079 Tcr_0370 hypothetical protein [Thiomicrospira
637785080 Tcr_0371 hypothetical protein [Thiomicrospira	combined.4082501.4082545.lucy.pga.C1163 nseq=4	28	0.24	FOSS6932.y1	29	0.21	637785080 Tcr_0371 hypothetical protein [Thiomicrospira
637785081 Tcr_0372 hypothetical protein [Thiomicrospira	combined.4082501.4082545.lucy.pga.C1307 nseq=2	32	0.071	FOSS4456.x1	27	2.6	637785081 Tcr_0372 hypothetical protein [Thiomicrospira
637785082 Tcr_0373 hypothetical protein [Thiomicrospira	combined.4082501.4082545.lucy.pga.C4757 nseq=32	33	0.16	FOSS9765.y2	30	1.5	637785082 Tcr_0373 hypothetical protein [Thiomicrospira
637785083 Tcr_0374 hypothetical protein [Thiomicrospira	combined.4082501.4082545.lucy.pga.C2825 nseq=4	47	1e-06	FNHG3684.g1	32	0.042	637785083 Tcr_0374 hypothetical protein [Thiomicrospira
637785084 Tcr_0375 hypothetical protein [Thiomicrospira	combined.4082501.4082545.lucy.pga.C3494 nseq=3	29	1.9	FOSS6132.x1	30	0.92	637785084 Tcr_0375 hypothetical protein [Thiomicrospira
637785085 Tcr_0376 hypothetical protein [Thiomicrospira	combined.4082501.4082545.lucy.pga.C2759 nseq=2	47	5e-06	FOSS4477.y1	34	0.039	637785085 Tcr_0376 hypothetical protein [Thiomicrospira
637785086 Tcr_0377 Integrase, catalytic region [Thiomicrospira	combined.4082501.4082545.lucy.pga.C5340 nseq=7	32	0.39	FNHG9737.g1	41	0.001	637785086 Tcr_0377 Integrase, catalytic region [Thiomicrospira
637785087 Tcr_0378 hypothetical protein [Thiomicrospira	combined.4082501.4082545.lucy.pga.C4175 nseq=19	32	0.12	FNHG850.g1	28	1.1	637785087 Tcr_0378 hypothetical protein [Thiomicrospira
637785088 Tcr_0379 diguanylate cyclase (GGDEF domain) with	combined.4082501.4082545.lucy.pga.C5351 nseq=8	121	3e-28	FOSS15404.y1	104	4e-23	637785088 Tcr_0379 diguanylate cyclase (GGDEF domain) with
637785089 Tcr_0380 diguanylate cyclase (GGDEF domain)	combined.4082501.4082545.lucy.pga.C5819 nseq=8	75	1e-14	FOSS2593.g2	53	6e-08	637785089 Tcr_0380 diguanylate cyclase (GGDEF domain)
637785090 Tcr_0381 putative hypothetical protein	combined.4082501.4082545.lucy.pga.C4346 nseq=2	46	5e-06	FOSS6504.y1	44	2e-05	637785090 Tcr_0381 putative hypothetical protein
637785091 Tcr_0382 hypothetical protein [Thiomicrospira	combined.4082501.4082545.lucy.pga.C3979 nseq=4	71	4e-14	FOSS7623.x1	75	4e-15	637785091 Tcr_0382 hypothetical protein [Thiomicrospira
637785092 Tcr_0383 Heavy metal transport/detoxification protein	combined.4082501.4082545.lucy.pga.C2890 nseq=3	110	4e-26	FOSS8205.y2	94	7e-21	637785092 Tcr_0383 Heavy metal transport/detoxification protein
637785093 Tcr_0384 DNA topoisomerase IV subunit A (EC 5.99.1.3)	combined.4082501.4082545.lucy.pga.C3354 nseq=53	1150	0	FNHG9517.b1	414	1e-116	637785093 Tcr_0384 DNA topoisomerase IV subunit A (EC 5.99.1.3)
637785094 Tcr_0385 MotA/TolQ/ExbB proton channel	combined.4082501.4082545.lucy.pga.C3232 nseq=2	380	1e-106	FOSS9250.x2	114	2e-26	637785094 Tcr_0385 MotA/TolQ/ExbB proton channel
637785095 Tcr_0386 OmpA/MotB [Thiomicrospira crunogena XCL-2:	combined.4082501.4082545.lucy.pga.C2891 nseq=7	286	2e-78	FNHG1474.g1	84	3e-17	637785095 Tcr_0386 OmpA/MotB [Thiomicrospira crunogena XCL-2:
637785096 Tcr_0387 UBA/THIF-type NAD/FAD binding fold protein	combined.4082501.4082545.lucy.pga.C3354 nseq=53	359	1e-100	FNHG2594.b1	87	3e-18	637785096 Tcr_0387 UBA/THIF-type NAD/FAD binding fold protein
637785097 Tcr_0388 modification methylase, HemK family	combined.4082501.4082545.lucy.pga.C2782 nseq=5	284	2e-77	FOSS12597.x2	259	6e-70	637785097 Tcr_0388 modification methylase, HemK family
637785098 Tcr_0389 bacterial peptide chain release factor 1	combined.4082501.4082545.lucy.pga.C3354 nseq=53	613	1e-176	FNHG3833.g1	283	3e-77	637785098 Tcr_0389 bacterial peptide chain release factor 1
637785099 Tcr_0390 glutamyl-tRNA reductase (EC 1.2.1.70)	combined.4082501.4082545.lucy.pga.C3354 nseq=53	436	1e-123	FOSS5541.x1	361	1e-100	637785099 Tcr_0390 glutamyl-tRNA reductase (EC 1.2.1.70)
637785100 Tcr_0391 TPR repeat domain protein [Thiomicrospira	combined.4082501.4082545.lucy.pga.C3356 nseq=8	351	2e-97	FOSS6298.y1	87	1e-17	637785100 Tcr_0391 TPR repeat domain protein [Thiomicrospira
637785102 Tcr_0392 ribose-phosphate pyrophosphokinase	combined.4082501.4082545.lucy.pga.C3356 nseq=8	283	3e-77	FOSS3383.b1	391	1e-110	637785102 Tcr_0392 ribose-phosphate pyrophosphokinase
637785103 Tcr_0393 LSU ribosomal protein L25P (IMGterm)	combined.4082501.4082545.lucy.pga.C3357 nseq=4	268	4e-73	FNHG8839.g1	60	3e-10	637785103 Tcr_0393 LSU ribosomal protein L25P (IMGterm)
637785104 Tcr_0394 peptidyl-tRNA hydrolase (EC 3.1.1.29)	combined.4082501.4082545.lucy.pga.C3357 nseq=4	314	8e-87	FOSS8276.x1	154	2e-38	637785104 Tcr_0394 peptidyl-tRNA hydrolase (EC 3.1.1.29)
637785105 Tcr_0395 GTP-binding protein, HSR1-related	combined.4082501.4082545.lucy.pga.C2412 nseq=5	403	1e-113	FOSS3383.g1	290	3e-79	637785105 Tcr_0395 GTP-binding protein, HSR1-related
637785107 Tcr_0396 Homoserine dehydrogenase, NAD-binding	combined.4082501.4082545.lucy.pga.C3278 nseq=7	30	0.18	FOSS9736.y2	27	1.8	637785107 Tcr_0396 Homoserine dehydrogenase, NAD-binding
637785108 Tcr_0397 diguanylate cyclase (GGDEF domain)	combined.4082501.4082545.lucy.pga.C5776 nseq=5	129	2e-30	FOSS14171.x2	125	3e-29	637785108 Tcr_0397 diguanylate cyclase (GGDEF domain)
637785109 Tcr_0398 hypothetical protein [Thiomicrospira	combined.4082501.4082545.lucy.pga.C1282 nseq=2	162	3e-41	FNHG2781.g1	185	6e-48	637785109 Tcr_0398 hypothetical protein [Thiomicrospira
637785110 Tcr_0399 Xanthine/uracil/vitamin C permease	combined.4082501.4082545.lucy.pga.C805 nseq=3	152	2e-37	FOSS8753.y2	162	1e-40	637785110 Tcr_0399 Xanthine/uracil/vitamin C permease
637785111 Tcr_0400 2-octaprenylphenol hydroxylase (EC	combined.4082501.4082545.lucy.pga.C3265 nseq=4	758	0	FOSS10152.x1	395	1e-110	637785111 Tcr_0400 2-octaprenylphenol hydroxylase (EC
637785112 Tcr_0401 Protein of unknown function DUF1243	combined.4082501.4082545.lucy.pga.C5527 nseq=69	196	2e-51	FOSS6852.y2	213	2e-56	637785112 Tcr_0401 Protein of unknown function DUF1243
637785113 Tcr_0402 2-octaprenyl-6-methoxy-1,4-benzoquinone	combined.4082501.4082545.lucy.pga.C5527 nseq=69	417	1e-117	FNHG5787.g1	233	4e-62	637785113 Tcr_0402 2-octaprenyl-6-methoxy-1,4-benzoquinone
637785114 Tcr_0403 Protein of unknown function DUF971	combined.4082501.4082545.lucy.pga.C3266 nseq=2	197	4e-52	FNHG2244.b1	53	2e-08	637785114 Tcr_0403 Protein of unknown function DUF971
637785115 Tcr_0404 heat shock protein HslVU, ATPase subunit	combined.4082501.4082545.lucy.pga.C5527 nseq=69	681	0	FNHG2831.g1	317	3e-87	637785115 Tcr_0404 heat shock protein HslVU, ATPase subunit
637785116 Tcr_0405 diaminopimelate epimerase (EC 5.1.1.7)	combined.4082501.4082545.lucy.pga.C5527 nseq=69	372	1e-104	FOSS5444.y2	332	7e-92	637785116 Tcr_0405 diaminopimelate epimerase (EC 5.1.1.7)
637785117 Tcr_0406 Protein of unknown function DUF484	combined.4082501.4082545.lucy.pga.C5527 nseq=69	312	4e-86	FOSS4778.y1	297	1e-81	637785117 Tcr_0406 Protein of unknown function DUF484
637785118 Tcr_0407 Bile acid:sodium symporter [Thiomicrospira	combined.4082501.4082545.lucy.pga.C3929 nseq=3	191	1e-49	FOSS12614.x2	212	7e-56	637785118 Tcr_0407 Bile acid:sodium symporter [Thiomicrospira
637785119 Tcr_0408 Nitroreductase [Thiomicrospira crunogena	combined.4082501.4082545.lucy.pga.C4789 nseq=2	32	0.13	FOSS12614.x2	109	6e-25	637785119 Tcr_0408 Nitroreductase [Thiomicrospira crunogena
637785120 Tcr_0409 tyrosine recombinase XerC subunit (IMGterm)	combined.4082501.4082545.lucy.pga.C5829 nseq=6	379	1e-106	FOSS10213.y1	130	5e-31	637785120 Tcr_0409 tyrosine recombinase XerC subunit (IMGterm)
637785121 Tcr_0410 20S proteasome, A and B subunits	combined.4082501.4082545.lucy.pga.C456 nseq=5	287	7e-79	FNHG611.g1	290	2e-79	637785121 Tcr_0410 20S proteasome, A and B subunits
637785122 Tcr_0411 Protein of unknown function DUF1334	combined.4082501.4082545.lucy.pga.C2375 nseq=4	161	6e-41	FNHG7742.b1	124	2e-29	637785122 Tcr_0411 Protein of unknown function DUF1334
637785123 Tcr_0412 hypothetical protein [Thiomicrospira	combined.4082501.4082545.lucy.pga.C801 nseq=7	89	5e-19	FOSS993.g1	38	0.001	637785123 Tcr_0412 hypothetical protein [Thiomicrospira
637785124 Tcr_0413 Protein of unknown function DUF218	combined.4082501.4082545.lucy.pga.C455 nseq=64	348	5e-97	FNHG9533.b1	27	3.7	637785124 Tcr_0413 Protein of unknown function DUF218
637785125 Tcr_0414 AAA ATPase [Thiomicrospira crunogena XCL-2:	combined.4082501.4082545.lucy.pga.C455 nseq=64	1265	0	FOSS1125.g1	400	1e-112	637785125 Tcr_0414 AAA ATPase [Thiomicrospira crunogena XCL-2:
637785126 Tcr_0415 hypothetical protein [Thiomicrospira	combined.4082501.4082545.lucy.pga.C4295 nseq=3	28	0.76	FNHG6184.b1	28	1.1	637785126 Tcr_0415 hypothetical protein [Thiomicrospira
637785127 Tcr_0416 ApbE-like lipoprotein [Thiomicrospira	combined.4082501.4082545.lucy.pga.C4963 nseq=3	53	8e-08	FNHG4731.g1	40	0.0007	637785127 Tcr_0416 ApbE-like lipoprotein [Thiomicrospira
637785128 Tcr_0417 FMN-binding [Thiomicrospira crunogena XCL-2:	combined.4082501.4082545.lucy.pga.C1885 nseq=8	39	0.0004	FOSS14413.y2	43	3e-05	637785128 Tcr_0417 FMN-binding [Thiomicrospira crunogena XCL-2:
637785129 Tcr_0418 hypothetical protein [Thiomicrospira	combined.4082501.4082545.lucy.pga.C2955 nseq=2	28	1.4	FNHG1298.g1	29	0.92	637785129 Tcr_0418 hypothetical protein [Thiomicrospira
637785130 Tcr_0419 YeeE/YedE [Thiomicrospira crunogena XCL-2:	combined.4082501.4082545.lucy.pga.C433 nseq=4	235	1e-62	FNHG4981.g1	94	7e-20	637785130 Tcr_0419 YeeE/YedE [Thiomicrospira crunogena XCL-2:
637785131 Tcr_0420 hypothetical protein [Thiomicrospira	combined.4082501.4082545.lucy.pga.C1920 nseq=2	28	0.59	FOSS3117.b1	27	1.1	637785131 Tcr_0420 hypothetical protein [Thiomicrospira
637785132 Tcr_0421 Carbonate dehydratase [Thiomicrospira	combined.4082501.4082545.lucy.pga.C645 nseq=2	35	0.009	FOSS5829.x1	28	1.6	637785132 Tcr_0421 Carbonate dehydratase [Thiomicrospira
637785133 Tcr_0422 von Willebrand factor, type A	combined.4082501.4082545.lucy.pga.C1075 nseq=2	417	1e-117	FNHG709.b1	189	2e-48	637785133 Tcr_0422 von Willebrand factor, type A
637785134 Tcr_0423 ATPase associated with various cellular	combined.4082501.4082545.lucy.pga.C2958 nseq=4	218	8e-58	FOSS9803.x2	44	4e-05	637785134 Tcr_0423 ATPase associated with various cellular
637785135 Tcr_0424 ribulose 1,5-bisphosphate carboxylase large	combined.4082501.4082545.lucy.pga.C2055 nseq=2	141	3e-34	FNHG9716.b1	337	3e-93	637785135 Tcr_0424 ribulose 1,5-bisphosphate carboxylase large
637785136 Tcr_0425 transcriptional regulator, LysR family	combined.4082501.4082545.lucy.pga.C846 nseq=4	251	1e-67	FOSS5837.x1	171	9e-49	637785136 Tcr_0425 transcriptional regulator, LysR family
637785137 Tcr_0426 transcriptional regulator, LysR family	combined.4082501.4082545.lucy.pga.C2833 nseq=2	253	3e-68	FOSS5837.x1	126	3e-34	637785137 Tcr_0426 transcriptional regulator, LysR family
637785138 Tcr_0427 ribulose 1,5-bisphosphate carboxylase large	combined.4082501.4082545.lucy.pga.C3094 nseq=4	494	1e-175	FNHG9716.b1	78	5e-15	637785138 Tcr_0427 ribulose 1,5-bisphosphate carboxylase large
637785139 Tcr_0428 ribulose 1,5-bisphosphate carboxylase small	combined.4082501.4082545.lucy.pga.C364 nseq=4	164	5e-42	FOSS13166.x2	104	5e-24	637785139 Tcr_0428 ribulose 1,5-bisphosphate carboxylase small
637785140 Tcr_0429 ATPase associated with various cellular	combined.4082501.4082545.lucy.pga.C364 nseq=4	212	5e-63	FNHG709.g1	39	0.002	637785140 Tcr_0429 ATPase associated with various cellular
637785141 Tcr_0430 von Willebrand factor, type A	combined.4082501.4082545.lucy.pga.C365 nseq=7	577	1e-165	FNHG709.b1	136	2e-32	637785141 Tcr_0430 von Willebrand factor, type A
637785142 Tcr_0431 hypothetical protein [Thiomicrospira	combined.4082501.4082545.lucy.pga.C2958 nseq=4	173	1e-44	FNHG8078.g1	127	1e-30	637785142 Tcr_0431 hypothetical protein [Thiomicrospira
637785143 Tcr_0432 hypothetical protein [Thiomicrospira	combined.4082501.4082545.lucy.pga.C5412 nseq=3	30	0.88	FNHG1370.b1	54	5e-08	637785143 Tcr_0432 hypothetical protein [Thiomicrospira
637785144 Tcr_0433 ABC transporter related [Thiomicrospira	combined.4082501.4082545.lucy.pga.C2313 nseq=2	150	2e-37	FNHG4970.g1	175	7e-45	637785144 Tcr_0433 ABC transporter related [Thiomicrospira
637785145 Tcr_0434 Protein of unknown function DUF214	combined.4082501.4082545.lucy.pga.C716 nseq=18	69	2e-12	FNHG1370.g1	76	1e-14	637785145 Tcr_0434 Protein of unknown function DUF214
637785146 Tcr_0435 Protein of unknown function DUF214	combined.4082501.4082545.lucy.pga.C408 nseq=7	54	6e-08	FNHG1370.g1	89	2e-18	637785146 Tcr_0435 Protein of unknown function DUF214
637785147 Tcr_0436 hypothetical protein [Thiomicrospira	combined.4082501.4082545.lucy.pga.C958 nseq=8	54	4e-08	FOSS3231.g1	157	2e-39	637785147 Tcr_0436 hypothetical protein [Thiomicrospira
637785148 Tcr_0437 hypothetical protein [Thiomicrospira	combined.4082501.4082545.lucy.pga.C5368 nseq=54	57	7e-19	FOSS1675.b1	114	5e-27	637785148 Tcr_0437 hypothetical protein [Thiomicrospira
637785149 Tcr_0438 phosphoribosylamine--glycine ligase (EC	combined.4082501.4082545.lucy.pga.C5368 nseq=54	669	0	FOSS15211.y1	440	1e-124	637785149 Tcr_0438 phosphoribosylamine--glycine ligase (EC
637785150 Tcr_0439 IMP cyclohydrolase (EC 3.5.4.10) /	combined.4082501.4082545.lucy.pga.C5368 nseq=54	871	0	FOSS4820.y1	395	1e-110	637785150 Tcr_0439 IMP cyclohydrolase (EC 3.5.4.10) /
637785151 Tcr_0440 DNA-binding protein Fis (IMGterm)	combined.4082501.4082545.lucy.pga.C5368 nseq=54	103	8e-24	FOSS11079.x2	49	3e-07	637785151 Tcr_0440 DNA-binding protein Fis (IMGterm)
637785152 Tcr_0441 Dihydrouridine synthase TIM-barrel protein	combined.4082501.4082545.lucy.pga.C2188 nseq=5	442	1e-125	FOSS5270.x1	174	2e-44	637785152 Tcr_0441 Dihydrouridine synthase TIM-barrel protein
637785153 Tcr_0442 LSU ribosomal protein L11P methyltransferase	combined.4082501.4082545.lucy.pga.C3946 nseq=7	439	1e-124	FNHG9222.g1	125	9e-30	637785153 Tcr_0442 LSU ribosomal protein L11P methyltransferase
637785154 Tcr_0443 biotin carboxylase (EC 6.3.4.14) /	combined.4082501.4082545.lucy.pga.C5368 nseq=54	759	0	FNHG3053.g1	389	1e-109	637785154 Tcr_0443 biotin carboxylase (EC 6.3.4.14) /
637785155 Tcr_0444 biotin carboxyl carrier protein (IMGterm)	combined.4082501.4082545.lucy.pga.C3945 nseq=18	178	3e-46	FOSS7342.x1	79	4e-16	637785155 Tcr_0444 biotin carboxyl carrier protein (IMGterm)
637785156 Tcr_0445 3-dehydroquinate dehydratase (EC 4.2.1.10)	combined.4082501.4082545.lucy.pga.C3945 nseq=18	209	1e-55	FOSS14712.y2	129	3e-31	637785156 Tcr_0445 3-dehydroquinate dehydratase (EC 4.2.1.10)
637785157 Tcr_0446 Protein-disulfide reductase [Thiomicrospira	combined.4082501.4082545.lucy.pga.C3945 nseq=18	807	0	FOSS6875.y2	147	8e-36	637785157 Tcr_0446 Protein-disulfide reductase [Thiomicrospira
637785158 Tcr_0447 FxsA cytoplasmic membrane protein	combined.4082501.4082545.lucy.pga.C2129 nseq=9	97	2e-21	FOSS6875.x1	69	7e-13	637785158 Tcr_0447 FxsA cytoplasmic membrane protein
637785159 Tcr_0448 NAD-dependent epimerase/dehydratase	combined.4082501.4082545.lucy.pga.C3120 nseq=10	382	1e-107	FOSS8300.x1	266	4e-72	637785159 Tcr_0448 NAD-dependent epimerase/dehydratase
637785160 Tcr_0449 Membrane protein involved in aromatic	combined.4082501.4082545.lucy.pga.C3944 nseq=5	116	8e-27	FOSS12256.y1	191	4e-49	637785160 Tcr_0449 Membrane protein involved in aromatic
637785161 Tcr_0450 hypothetical protein [Thiomicrospira	combined.4082501.4082545.lucy.pga.C3944 nseq=5	89	4e-19	FNHG9805.b1	165	7e-42	637785161 Tcr_0450 hypothetical protein [Thiomicrospira
637785162 Tcr_0451 D-isomer specific 2-hydroxyacid	combined.4082501.4082545.lucy.pga.C2130 nseq=2	338	1e-93	FOSS12256.x1	362	1e-101	637785162 Tcr_0451 D-isomer specific 2-hydroxyacid
637785163 Tcr_0452 hypothetical protein [Thiomicrospira	combined.4082501.4082545.lucy.pga.C835 nseq=64	33	0.057	FNHG7586.b1	157	2e-39	637785163 Tcr_0452 hypothetical protein [Thiomicrospira
637785164 Tcr_0453 Outer membrane efflux protein	combined.4082501.4082545.lucy.pga.C1776 nseq=4	426	1e-120	FOSS14982.x2	67	7e-12	637785164 Tcr_0453 Outer membrane efflux protein
637785165 Tcr_0454 Secretion protein HlyD [Thiomicrospira	combined.4082501.4082545.lucy.pga.C1777 nseq=3	204	3e-53	FNHG8889.b1	245	1e-65	637785165 Tcr_0454 Secretion protein HlyD [Thiomicrospira
637785166 Tcr_0455 Acriflavin resistance protein	combined.4082501.4082545.lucy.pga.C265 nseq=30	966	0	FOSS9908.x2	446	1e-131	637785166 Tcr_0455 Acriflavin resistance protein
637785167 Tcr_0456 Cobalamin synthesis protein/P47K	combined.4082501.4082545.lucy.pga.C4910 nseq=2	198	2e-51	FNHG4485.g1	187	4e-48	637785167 Tcr_0456 Cobalamin synthesis protein/P47K
637785168 Tcr_0457 diguanylate cyclase (GGDEF domain)	combined.4082501.4082545.lucy.pga.C1708 nseq=52	212	8e-56	FOSS3172.g1	190	4e-49	637785168 Tcr_0457 diguanylate cyclase (GGDEF domain)
637785169 Tcr_0458 hypothetical protein [Thiomicrospira	combined.4082501.4082545.lucy.pga.C6081 nseq=2	263	1e-71	FOSS15240.x2	263	1e-71	637785169 Tcr_0458 hypothetical protein [Thiomicrospira
637785170 Tcr_0459 hypothetical protein [Thiomicrospira	combined.4082501.4082545.lucy.pga.C5799 nseq=2	67	8e-13	FNHG4485.b1	98	5e-22	637785170 Tcr_0459 hypothetical protein [Thiomicrospira
637785171 Tcr_0460 putative transcriptional regulator, ModE	combined.4082501.4082545.lucy.pga.C6081 nseq=2	166	1e-42	FNHG4485.b1	120	1e-28	637785171 Tcr_0460 putative transcriptional regulator, ModE
637785172 Tcr_0461 LSU ribosomal protein L13P (IMGterm)	combined.4082501.4082545.lucy.pga.C1710 nseq=9	123	1e-29	FOSS2409.g2	166	2e-42	637785172 Tcr_0461 LSU ribosomal protein L13P (IMGterm)
637785173 Tcr_0462 SSU ribosomal protein S9P (IMGterm)	combined.4082501.4082545.lucy.pga.C1710 nseq=9	191	4e-50	FOSS15493.x1	112	3e-26	637785173 Tcr_0462 SSU ribosomal protein S9P (IMGterm)
637785174 Tcr_0463 ribonucleoside-diphosphate reductase class	combined.4082501.4082545.lucy.pga.C3855 nseq=2	456	1e-128	FOSS9202.y1	307	5e-84	637785174 Tcr_0463 ribonucleoside-diphosphate reductase class
637785175 Tcr_0464 Porin, Gram-negative type [Thiomicrospira	combined.4082501.4082545.lucy.pga.C3642 nseq=2	81	1e-28	(345 letters)		(345 letters)	637785175 Tcr_0464 Porin, Gram-negative type [Thiomicrospira
637785176 Tcr_0465 hypothetical protein [Thiomicrospira	combined.4082501.4082545.lucy.pga.C2977 nseq=7	31	0.13	FNHG3694.b1	200	1e-52	637785176 Tcr_0465 hypothetical protein [Thiomicrospira
637785177 Tcr_0466 hypothetical protein [Thiomicrospira	combined.4082501.4082545.lucy.pga.C4006 nseq=2	150	2e-37	FOSS6090.x1	336	2e-93	637785177 Tcr_0466 hypothetical protein [Thiomicrospira
637785178 Tcr_0467 hypothetical protein [Thiomicrospira	combined.4082501.4082545.lucy.pga.C431 nseq=10	145	1e-35	FOSS6090.y1	161	2e-40	637785178 Tcr_0467 hypothetical protein [Thiomicrospira
637785179 Tcr_0468 methylation site [Thiomicrospira crunogena	combined.4082501.4082545.lucy.pga.C431 nseq=10	123	4e-29	FOSS6090.y1	103	4e-23	637785179 Tcr_0468 methylation site [Thiomicrospira crunogena
637785180 Tcr_0469 hypothetical protein [Thiomicrospira	combined.4082501.4082545.lucy.pga.C432 nseq=14	90	5e-24	FOSS14255.y2	184	3e-47	637785180 Tcr_0469 hypothetical protein [Thiomicrospira
637785181 Tcr_0470 two component transcriptional regulator, Fis	combined.4082501.4082545.lucy.pga.C432 nseq=14	235	5e-63	FOSS11733.x1	199	5e-52	637785181 Tcr_0470 two component transcriptional regulator, Fis
637785182 Tcr_0471 ATP-binding region, ATPase-like	combined.4082501.4082545.lucy.pga.C432 nseq=14	219	9e-58	FOSS11733.x1	75	2e-14	637785182 Tcr_0471 ATP-binding region, ATPase-like
637785183 Tcr_0472 methylation site [Thiomicrospira crunogena	combined.4082501.4082545.lucy.pga.C4351 nseq=3	68	1e-12	FOSS13872.y2	65	1e-11	637785183 Tcr_0472 methylation site [Thiomicrospira crunogena
637785184 Tcr_0473 tRNA-i(6)A37 modification enzyme MiaB	combined.4082501.4082545.lucy.pga.C3785 nseq=16	771	0	FOSS2228.g1	401	1e-112	637785184 Tcr_0473 tRNA-i(6)A37 modification enzyme MiaB
637785185 Tcr_0474 PhoH-like protein [Thiomicrospira crunogena	combined.4082501.4082545.lucy.pga.C3785 nseq=16	484	1e-137	FOSS9326.y2	439	1e-124	637785185 Tcr_0474 PhoH-like protein [Thiomicrospira crunogena
637785186 Tcr_0475 hypothetical protein [Thiomicrospira	combined.4082501.4082545.lucy.pga.C402 nseq=4	158	4e-40	FNHG1653.g1	58	1e-09	637785186 Tcr_0475 hypothetical protein [Thiomicrospira
637785187 Tcr_0476 Transporter-associated region	combined.4082501.4082545.lucy.pga.C3786 nseq=4	314	1e-86	FOSS3731.x1	86	4e-25	637785187 Tcr_0476 Transporter-associated region
637785188 Tcr_0477 apolipoprotein N-acyltransferase	combined.4082501.4082545.lucy.pga.C4392 nseq=3	517	1e-147	FOSS3190.b1	75	4e-14	637785188 Tcr_0477 apolipoprotein N-acyltransferase
637785189 Tcr_0478 hypothetical protein [Thiomicrospira	combined.4082501.4082545.lucy.pga.C1622 nseq=5	114	5e-27	FOSS10892.x2	29	0.33	637785189 Tcr_0478 hypothetical protein [Thiomicrospira
637785190 Tcr_0479 leucyl-tRNA synthetase (EC 6.1.1.4)	combined.4082501.4082545.lucy.pga.C5190 nseq=4	1112	0	FOSS6354.y1	256	2e-68	637785190 Tcr_0479 leucyl-tRNA synthetase (EC 6.1.1.4)
637785191 Tcr_0480 hypothetical protein [Thiomicrospira	combined.4082501.4082545.lucy.pga.C5346 nseq=3	151	8e-38	FOSS13769.y2	27	2.6	637785191 Tcr_0480 hypothetical protein [Thiomicrospira
637785192 Tcr_0481 DNA polymerase III, delta subunit (EC	combined.4082501.4082545.lucy.pga.C1624 nseq=5	452	1e-128	FNHG3529.g1	30	0.59	637785192 Tcr_0481 DNA polymerase III, delta subunit (EC
637785193 Tcr_0482 glutamate-5-semialdehyde dehydrogenase (EC	combined.4082501.4082545.lucy.pga.C1089 nseq=4	611	1e-175	FOSS9866.y2	309	3e-97	637785193 Tcr_0482 glutamate-5-semialdehyde dehydrogenase (EC
637785194 Tcr_0483 Heat shock protein DnaJ-like [Thiomicrospira	combined.4082501.4082545.lucy.pga.C4222 nseq=3	86	7e-18	FNHG3538.g1	32	0.077	637785194 Tcr_0483 Heat shock protein DnaJ-like [Thiomicrospira
637785195 Tcr_0484 nicotinate-nucleotide adenylyltransferase	combined.4082501.4082545.lucy.pga.C1708 nseq=52	213	3e-56	FOSS2410.b1	112	6e-26	637785195 Tcr_0484 nicotinate-nucleotide adenylyltransferase
637785196 Tcr_0485 Iojap-related protein [Thiomicrospira	combined.4082501.4082545.lucy.pga.C350 nseq=3	174	3e-45	FOSS2410.b1	155	2e-39	637785196 Tcr_0485 Iojap-related protein [Thiomicrospira
637785197 Tcr_0486 Protein of unknown function DUF163	combined.4082501.4082545.lucy.pga.C1708 nseq=52	232	2e-62	FNHG501.b1	91	1e-19	637785197 Tcr_0486 Protein of unknown function DUF163
637785198 Tcr_0487 Transglycosylase-associated protein	(83 letters)		(83 letters)	FNHG8956.b1	25	5.1	637785198 Tcr_0487 Transglycosylase-associated protein
637785199 Tcr_0488 Patatin [Thiomicrospira crunogena XCL-2:	combined.4082501.4082545.lucy.pga.C6275 nseq=11	321	1e-88	FOSS4590.x1	150	4e-37	637785199 Tcr_0488 Patatin [Thiomicrospira crunogena XCL-2:
637785200 Tcr_0489 Phospholipase A1 [Thiomicrospira crunogena	combined.4082501.4082545.lucy.pga.C5466 nseq=2	35	0.016	FOSS13474.x2	27	4.9	637785200 Tcr_0489 Phospholipase A1 [Thiomicrospira crunogena
637785201 Tcr_0490 hypothetical protein [Thiomicrospira	combined.4082501.4082545.lucy.pga.C3506 nseq=15	121	1e-41	FOSS14100.x2	112	1e-26	637785201 Tcr_0490 hypothetical protein [Thiomicrospira
637785202 Tcr_0491 hypothetical protein [Thiomicrospira	combined.4082501.4082545.lucy.pga.C4126 nseq=6	55	6e-09	FNHG7273.g1	48	8e-07	637785202 Tcr_0491 hypothetical protein [Thiomicrospira
637785203 Tcr_0492 SSU ribosomal protein S20P (IMGterm)	combined.4082501.4082545.lucy.pga.C736 nseq=2	125	2e-30	FNHG4546.g1	104	5e-24	637785203 Tcr_0492 SSU ribosomal protein S20P (IMGterm)
637785204 Tcr_0493 integral membrane protein MviN	combined.4082501.4082545.lucy.pga.C455 nseq=64	719	0	FNHG7680.g1	378	1e-105	637785204 Tcr_0493 integral membrane protein MviN
637785205 Tcr_0494 FMN adenylyltransferase (EC 2.7.7.2) /	combined.4082501.4082545.lucy.pga.C1378 nseq=7	401	1e-112	FOSS7405.y1	144	3e-35	637785205 Tcr_0494 FMN adenylyltransferase (EC 2.7.7.2) /
637785206 Tcr_0495 Isoleucyl-tRNA synthetase (EC 6.1.1.5)	combined.4082501.4082545.lucy.pga.C1178 nseq=12	1176	0	FOSS5164.x1	344	6e-95	637785206 Tcr_0495 Isoleucyl-tRNA synthetase (EC 6.1.1.5)
637785207 Tcr_0496 lipoprotein signal peptidase [Thiomicrospira	combined.4082501.4082545.lucy.pga.C1377 nseq=7	241	5e-65	FOSS5346.y2	79	4e-16	637785207 Tcr_0496 lipoprotein signal peptidase [Thiomicrospira
637785208 Tcr_0497 hypothetical protein [Thiomicrospira	combined.4082501.4082545.lucy.pga.C3777 nseq=9	32	0.18	FOSS15900.x2	32	0.21	637785208 Tcr_0497 hypothetical protein [Thiomicrospira
637785209 Tcr_0498 Lytic murein transglycosylase	combined.4082501.4082545.lucy.pga.C3479 nseq=20	530	1e-151	FNHG5734.b1	343	4e-95	637785209 Tcr_0498 Lytic murein transglycosylase
637785210 Tcr_0499 putative RNA methylase [Thiomicrospira	combined.4082501.4082545.lucy.pga.C3480 nseq=7	1041	0	FNHG5734.g1	345	2e-95	637785210 Tcr_0499 putative RNA methylase [Thiomicrospira
637785211 Tcr_0500 diguanylate cyclase (GGDEF domain)	combined.4082501.4082545.lucy.pga.C3676 nseq=8	109	1e-24	FNHG3929.b1	136	1e-32	637785211 Tcr_0500 diguanylate cyclase (GGDEF domain)
637785212 Tcr_0501 coproporphyrinogen III oxidase, anaerobic	combined.4082501.4082545.lucy.pga.C3677 nseq=7	599	1e-172	FOSS10857.x2	443	1e-126	637785212 Tcr_0501 coproporphyrinogen III oxidase, anaerobic
637785213 Tcr_0502 Three-deoxy-D-manno-octulosonic-acid	combined.4082501.4082545.lucy.pga.C3217 nseq=13	455	1e-129	FOSS13016.y1	264	1e-95	637785213 Tcr_0502 Three-deoxy-D-manno-octulosonic-acid
637785214 Tcr_0503 KpsF/GutQ family protein [Thiomicrospira	combined.4082501.4082545.lucy.pga.C2585 nseq=4	498	1e-142	FNHG1354.g1	250	3e-67	637785214 Tcr_0503 KpsF/GutQ family protein [Thiomicrospira
637785215 Tcr_0504 hypothetical protein [Thiomicrospira	combined.4082501.4082545.lucy.pga.C3216 nseq=16	277	1e-75	FOSS8736.x1	33	0.049	637785215 Tcr_0504 hypothetical protein [Thiomicrospira
637785216 Tcr_0505 D-alpha,beta-D-heptose 7-phosphate 1-kinase	combined.4082501.4082545.lucy.pga.C3216 nseq=16	679	0	FOSS13682.y2	317	5e-87	637785216 Tcr_0505 D-alpha,beta-D-heptose 7-phosphate 1-kinase
637785217 Tcr_0506 phosphoheptose isomerase [Thiomicrospira	combined.4082501.4082545.lucy.pga.C546 nseq=17	248	7e-67	FOSS7959.x1	215	5e-57	637785217 Tcr_0506 phosphoheptose isomerase [Thiomicrospira
637785218 Tcr_0507 glucokinase (EC 2.7.1.2) (IMGterm)	combined.4082501.4082545.lucy.pga.C3900 nseq=9	27	4.1	FNHG9934.g1	66	1e-11	637785218 Tcr_0507 glucokinase (EC 2.7.1.2) (IMGterm)
637785219 Tcr_0508 Glucose-1-phosphate adenylyltransferase	combined.4082501.4082545.lucy.pga.C5300 nseq=7	380	1e-106	FNHG9934.g1	194	3e-50	637785219 Tcr_0508 Glucose-1-phosphate adenylyltransferase
637785220 Tcr_0509 Glycoside hydrolase, family 57	combined.4082501.4082545.lucy.pga.C5300 nseq=7	626	1e-180	FOSS1313.b1	31	0.65	637785220 Tcr_0509 Glycoside hydrolase, family 57
637785221 Tcr_0510 4-alpha-glucanotransferase [Thiomicrospira	combined.4082501.4082545.lucy.pga.C5299 nseq=10	572	1e-164	FNHG7047.b1	320	3e-88	637785221 Tcr_0510 4-alpha-glucanotransferase [Thiomicrospira
637785222 Tcr_0511 1,4-alpha-glucan branching enzyme	combined.4082501.4082545.lucy.pga.C5298 nseq=16	1054	0	FNHG7047.g1	412	1e-115	637785222 Tcr_0511 1,4-alpha-glucan branching enzyme
637785223 Tcr_0512 Glycogen/starch synthase, ADP-glucose type	combined.4082501.4082545.lucy.pga.C5298 nseq=16	658	0	FOSS14645.x2	217	5e-57	637785223 Tcr_0512 Glycogen/starch synthase, ADP-glucose type
637785224 Tcr_0513 Glycogen/starch/alpha-glucan phosphorylase	combined.4082501.4082545.lucy.pga.C5298 nseq=16	820	0	FNHG7366.g1	196	2e-50	637785224 Tcr_0513 Glycogen/starch/alpha-glucan phosphorylase
637785225 Tcr_0514 hypothetical protein [Thiomicrospira	combined.4082501.4082545.lucy.pga.C926 nseq=10	100	6e-23	FNHG9055.g1	28	0.37	637785225 Tcr_0514 hypothetical protein [Thiomicrospira
637785226 Tcr_0515 GreA/GreB family elongation factor (IMGterm)	combined.4082501.4082545.lucy.pga.C3228 nseq=2	88	6e-19	FOSS2205.b1	83	3e-17	637785226 Tcr_0515 GreA/GreB family elongation factor (IMGterm)
637785227 Tcr_0516 hypothetical protein [Thiomicrospira	combined.4082501.4082545.lucy.pga.C3196 nseq=5	44	2e-05	FOSS1184.b1	36	0.005	637785227 Tcr_0516 hypothetical protein [Thiomicrospira
637785228 Tcr_0517 hypothetical protein [Thiomicrospira	combined.4082501.4082545.lucy.pga.C415 nseq=16	25	2.7	FOSS5570.x1	28	0.47	637785228 Tcr_0517 hypothetical protein [Thiomicrospira
637785229 Tcr_0518 GCN5-related N-acetyltransferase	combined.4082501.4082545.lucy.pga.C1083 nseq=2	27	2.2	FOSS8710.y2	26	4.3	637785229 Tcr_0518 GCN5-related N-acetyltransferase
637785230 Tcr_0519 aminotransferase (EC 2.6.1.-) (IMGterm)	combined.4082501.4082545.lucy.pga.C4891 nseq=22	155	2e-38	FNHG3450.g1	209	3e-61	637785230 Tcr_0519 aminotransferase (EC 2.6.1.-) (IMGterm)
637785231 Tcr_0520 Ectoine synthase [Thiomicrospira crunogena	combined.4082501.4082545.lucy.pga.C4400 nseq=97	25	4.7	FNHG4081.b1	25	5.4	637785231 Tcr_0520 Ectoine synthase [Thiomicrospira crunogena
637785232 Tcr_0521 amino acid-binding ACT [Thiomicrospira	combined.4082501.4082545.lucy.pga.C6151 nseq=74	61	4e-10	FOSS3141.b1	207	6e-55	637785232 Tcr_0521 amino acid-binding ACT [Thiomicrospira
637785233 Tcr_0522 TPR repeat domain protein [Thiomicrospira	combined.4082501.4082545.lucy.pga.C3312 nseq=4	46	8e-06	FOSS6701.x1	44	3e-05	637785233 Tcr_0522 TPR repeat domain protein [Thiomicrospira
637785234 Tcr_0523 hypothetical protein [Thiomicrospira	combined.4082501.4082545.lucy.pga.C2699 nseq=4	32	0.082	FOSS11411.x1	50	2e-07	637785234 Tcr_0523 hypothetical protein [Thiomicrospira
637785235 Tcr_0524 Outer membrane efflux protein	combined.4082501.4082545.lucy.pga.C715 nseq=23	42	0.0003	FOSS8069.x1	54	5e-08	637785235 Tcr_0524 Outer membrane efflux protein
637785236 Tcr_0525 hypothetical protein [Thiomicrospira	combined.4082501.4082545.lucy.pga.C3571 nseq=3	152	2e-38	FNHG8889.b1	70	3e-13	637785236 Tcr_0525 hypothetical protein [Thiomicrospira
637785237 Tcr_0526 membrane protein-like [Thiomicrospira	combined.4082501.4082545.lucy.pga.C3472 nseq=3	65	4e-12	FNHG3147.g1	53	2e-08	637785237 Tcr_0526 membrane protein-like [Thiomicrospira
637785238 Tcr_0527 NADH:flavin oxidoreductase/NADH oxidase	combined.4082501.4082545.lucy.pga.C4091 nseq=4	105	2e-23	FNHG7289.g1	43	0.0001	637785238 Tcr_0527 NADH:flavin oxidoreductase/NADH oxidase
637785240 Tcr_0528 hypothetical protein [Thiomicrospira	combined.4082501.4082545.lucy.pga.C1729 nseq=2	115	6e-27	FOSS13252.x2	74	2e-14	637785240 Tcr_0528 hypothetical protein [Thiomicrospira
637785241 Tcr_0529 DNA polymerase III, tau subunit (EC 2.7.7.7)	combined.4082501.4082545.lucy.pga.C5278 nseq=28	543	1e-155	FOSS9755.y2	207	8e-54	637785241 Tcr_0529 DNA polymerase III, tau subunit (EC 2.7.7.7)
637785242 Tcr_0530 hypothetical protein [Thiomicrospira	combined.4082501.4082545.lucy.pga.C5309 nseq=2	173	7e-45	FNHG4720.b1	159	1e-40	637785242 Tcr_0530 hypothetical protein [Thiomicrospira
637785243 Tcr_0531 DNA replication and repair protein RecR	combined.4082501.4082545.lucy.pga.C5278 nseq=28	266	2e-72	FNHG4720.b1	135	8e-33	637785243 Tcr_0531 DNA replication and repair protein RecR
637785244 Tcr_0532 ornithine carbamoyltransferase (EC 2.1.3.3)	combined.4082501.4082545.lucy.pga.C4891 nseq=22	495	1e-141	FOSS3593.x1	418	1e-118	637785244 Tcr_0532 ornithine carbamoyltransferase (EC 2.1.3.3)
637785245 Tcr_0533 acetylornithine aminotransferase (EC	combined.4082501.4082545.lucy.pga.C4891 nseq=22	520	1e-148	FNHG3598.b1	303	3e-83	637785245 Tcr_0533 acetylornithine aminotransferase (EC
637785246 Tcr_0534 branched chain amino acid aminotransferase	combined.4082501.4082545.lucy.pga.C4892 nseq=2	454	1e-128	FNHG4666.g1	194	2e-50	637785246 Tcr_0534 branched chain amino acid aminotransferase
637785247 Tcr_0535 hypothetical protein [Thiomicrospira	combined.4082501.4082545.lucy.pga.C4892 nseq=2	99	1e-22	FOSS14118.x2	32	0.033	637785247 Tcr_0535 hypothetical protein [Thiomicrospira
637785248 Tcr_0536 L-glutamine synthetase (EC 6.3.1.2)	combined.4082501.4082545.lucy.pga.C3761 nseq=3	824	0	FNHG5378.g1	242	1e-91	637785248 Tcr_0536 L-glutamine synthetase (EC 6.3.1.2)
637785249 Tcr_0537 Binding-protein-dependent transport systems	combined.4082501.4082545.lucy.pga.C6152 nseq=7	682	0	FNHG2882.g1	398	1e-111	637785249 Tcr_0537 Binding-protein-dependent transport systems
637785250 Tcr_0538 Phosphate transport system permease protein	combined.4082501.4082545.lucy.pga.C6151 nseq=74	652	0	FOSS2253.b1	135	2e-32	637785250 Tcr_0538 Phosphate transport system permease protein
637785251 Tcr_0539 Phosphate transport system permease protein	combined.4082501.4082545.lucy.pga.C6183 nseq=2	490	1e-139	FOSS13795.y2	286	3e-78	637785251 Tcr_0539 Phosphate transport system permease protein
637785252 Tcr_0540 phosphate uptake regulator, PhoU (IMGterm)	combined.4082501.4082545.lucy.pga.C6151 nseq=74	191	1e-49	FOSS9535.y2	86	1e-17	637785252 Tcr_0540 phosphate uptake regulator, PhoU (IMGterm)
637785253 Tcr_0541 two component transcriptional regulator,	combined.4082501.4082545.lucy.pga.C1245 nseq=13	333	1e-92	FOSS4866.x2	373	1e-105	637785253 Tcr_0541 two component transcriptional regulator,
637785254 Tcr_0542 histidine kinase (IMGterm) [Thiomicrospira	combined.4082501.4082545.lucy.pga.C1245 nseq=13	502	1e-143	FOSS8093.x1	117	4e-27	637785254 Tcr_0542 histidine kinase (IMGterm) [Thiomicrospira
637785255 Tcr_0543 Phosphate transporter [Thiomicrospira	combined.4082501.4082545.lucy.pga.C567 nseq=2	278	2e-75	FOSS6114.y1	79	2e-15	637785255 Tcr_0543 Phosphate transporter [Thiomicrospira
637785256 Tcr_0544 Phosphate binding protein [Thiomicrospira	combined.4082501.4082545.lucy.pga.C3875 nseq=3	429	1e-121	FOSS4866.y1	300	4e-82	637785256 Tcr_0544 Phosphate binding protein [Thiomicrospira
637785257 Tcr_0545 Ferredoxin [Thiomicrospira crunogena XCL-2:	combined.4082501.4082545.lucy.pga.C5325 nseq=58	128	2e-31	FOSS1009.b1	124	6e-30	637785257 Tcr_0545 Ferredoxin [Thiomicrospira crunogena XCL-2:
637785258 Tcr_0546 Ion transport protein [Thiomicrospira	combined.4082501.4082545.lucy.pga.C5325 nseq=58	378	1e-106	FOSS1009.b1	167	3e-42	637785258 Tcr_0546 Ion transport protein [Thiomicrospira
637785259 Tcr_0547 hypothetical protein [Thiomicrospira	combined.4082501.4082545.lucy.pga.C2265 nseq=2	242	3e-65	FNHG3070.b1	53	3e-08	637785259 Tcr_0547 hypothetical protein [Thiomicrospira
637785260 Tcr_0548 transcriptional regulator BolA (IMGterm)	combined.4082501.4082545.lucy.pga.C3874 nseq=15	115	2e-27	FOSS4210.y1	114	4e-27	637785260 Tcr_0548 transcriptional regulator BolA (IMGterm)
637785261 Tcr_0549 Arylesterase [Thiomicrospira crunogena	combined.4082501.4082545.lucy.pga.C2305 nseq=2	28	1.1	FNHG6963.g1	36	0.006	637785261 Tcr_0549 Arylesterase [Thiomicrospira crunogena
637785262 Tcr_0550 ABC transporter related [Thiomicrospira	combined.4082501.4082545.lucy.pga.C3547 nseq=4	194	9e-51	FOSS15633.x1	219	5e-58	637785262 Tcr_0550 ABC transporter related [Thiomicrospira
637785263 Tcr_0551 Protein of unknown function DUF214	combined.4082501.4082545.lucy.pga.C4576 nseq=8	400	1e-112	FOSS9714.x2	278	5e-75	637785263 Tcr_0551 Protein of unknown function DUF214
637785265 Tcr_0552 putative lipoprotein [Thiomicrospira	combined.4082501.4082545.lucy.pga.C1786 nseq=2	31	0.34	FOSS15307.y1	40	0.0008	637785265 Tcr_0552 putative lipoprotein [Thiomicrospira
637785266 Tcr_0553 methyl-accepting chemotaxis sensory	combined.4082501.4082545.lucy.pga.C1132 nseq=22	565	1e-161	FOSS7336.y1	313	1e-85	637785266 Tcr_0553 methyl-accepting chemotaxis sensory
637785267 Tcr_0554 ATP-dependent helicase HrpB [Thiomicrospira	combined.4082501.4082545.lucy.pga.C5819 nseq=8	304	4e-83	FOSS4057.x1	272	2e-73	637785267 Tcr_0554 ATP-dependent helicase HrpB [Thiomicrospira
637785268 Tcr_0555 putative signal transduction protein	combined.4082501.4082545.lucy.pga.C3953 nseq=5	127	6e-30	FOSS14861.y2	103	7e-23	637785268 Tcr_0555 putative signal transduction protein
637785269 Tcr_0556 hypothetical protein [Thiomicrospira	combined.4082501.4082545.lucy.pga.C5344 nseq=3	177	7e-46	FOSS2472.g2	113	2e-26	637785269 Tcr_0556 hypothetical protein [Thiomicrospira
637785270 Tcr_0557 hypothetical protein [Thiomicrospira	combined.4082501.4082545.lucy.pga.C4625 nseq=4	248	3e-67	FOSS3436.b1	70	2e-13	637785270 Tcr_0557 hypothetical protein [Thiomicrospira
637785271 Tcr_0558 hypothetical protein [Thiomicrospira	combined.4082501.4082545.lucy.pga.C5514 nseq=9	254	5e-69	FOSS14769.x2	92	8e-20	637785271 Tcr_0558 hypothetical protein [Thiomicrospira
637785272 Tcr_0559 methyltransferase [Thiomicrospira crunogena	combined.4082501.4082545.lucy.pga.C5514 nseq=9	457	1e-130	FOSS10448.x1	390	1e-109	637785272 Tcr_0559 methyltransferase [Thiomicrospira crunogena
637785273 Tcr_0560 cell division protein FtsZ (IMGterm)	combined.4082501.4082545.lucy.pga.C2478 nseq=17	449	1e-136	FOSS11918.x1	404	1e-113	637785273 Tcr_0560 cell division protein FtsZ (IMGterm)
637785274 Tcr_0561 Cell division protein, FtsL -like	combined.4082501.4082545.lucy.pga.C2478 nseq=17	67	8e-13	FOSS13380.y2	25	3.2	637785274 Tcr_0561 Cell division protein, FtsL -like
637785275 Tcr_0562 peptidoglycan synthetase FtsI (EC	combined.4082501.4082545.lucy.pga.C5513 nseq=32	723	0	FOSS10448.y1	414	1e-119	637785275 Tcr_0562 peptidoglycan synthetase FtsI (EC
637785276 Tcr_0563	combined.4082501.4082545.lucy.pga.C5513 nseq=32	404	1e-113	FOSS12249.y1	144	3e-35	637785276 Tcr_0563
637785277 Tcr_0564	combined.4082501.4082545.lucy.pga.C5513 nseq=32	400	1e-112	FOSS672.b1	192	2e-49	637785277 Tcr_0564
637785278 Tcr_0565	combined.4082501.4082545.lucy.pga.C5513 nseq=32	557	1e-159	FOSS5965.y1	245	1e-65	637785278 Tcr_0565
637785279 Tcr_0566 UDP-N-acetylmuramoylalanine--D-glutamate	combined.4082501.4082545.lucy.pga.C5512 nseq=10	443	1e-125	FOSS13585.y2	363	1e-101	637785279 Tcr_0566 UDP-N-acetylmuramoylalanine--D-glutamate
637785280 Tcr_0567 Cell cycle protein [Thiomicrospira crunogena	combined.4082501.4082545.lucy.pga.C5512 nseq=10	481	1e-136	FOSS7345.x1	388	1e-108	637785280 Tcr_0567 Cell cycle protein [Thiomicrospira crunogena
637785281 Tcr_0568	combined.4082501.4082545.lucy.pga.C5896 nseq=7	438	1e-124	FOSS13585.x2	305	3e-89	637785281 Tcr_0568
637785282 Tcr_0569 glucose 1-dehydrogenase (EC 1.1.1.47)	combined.4082501.4082545.lucy.pga.C5511 nseq=5	352	4e-98	FOSS7345.y1	311	6e-86	637785282 Tcr_0569 glucose 1-dehydrogenase (EC 1.1.1.47)
637785283 Tcr_0570 methyl-accepting chemotaxis sensory	combined.4082501.4082545.lucy.pga.C4175 nseq=19	385	1e-107	FOSS15590.x1	172	2e-43	637785283 Tcr_0570 methyl-accepting chemotaxis sensory
637785284 Tcr_0571 prolipoprotein diacylglyceryl transferase	combined.4082501.4082545.lucy.pga.C5897 nseq=4	361	1e-101	FOSS15149.y1	120	2e-28	637785284 Tcr_0571 prolipoprotein diacylglyceryl transferase
637785285 Tcr_0572 thymidylate synthase (EC 2.1.1.45) (IMGterm)	combined.4082501.4082545.lucy.pga.C5943 nseq=5	503	1e-143	FOSS9371.x2	295	3e-88	637785285 Tcr_0572 thymidylate synthase (EC 2.1.1.45) (IMGterm)
637785286 Tcr_0573 dihydrofolate reductase (EC 1.5.1.3)	combined.4082501.4082545.lucy.pga.C3853 nseq=6	224	7e-60	FOSS4874.x2	184	1e-47	637785286 Tcr_0573 dihydrofolate reductase (EC 1.5.1.3)
637785287 Tcr_0574 methyl-accepting chemotaxis sensory	combined.4082501.4082545.lucy.pga.C1953 nseq=4	325	3e-89	FOSS5309.x1	155	4e-38	637785287 Tcr_0574 methyl-accepting chemotaxis sensory
637785288 Tcr_0575 ABC-3 [Thiomicrospira crunogena XCL-2:	combined.4082501.4082545.lucy.pga.C5783 nseq=8	266	2e-72	FOSS9411.x2	188	1e-48	637785288 Tcr_0575 ABC-3 [Thiomicrospira crunogena XCL-2:
637785289 Tcr_0576 ABC transporter related [Thiomicrospira	combined.4082501.4082545.lucy.pga.C3853 nseq=6	315	6e-87	FNHG8750.g1	253	3e-68	637785289 Tcr_0576 ABC transporter related [Thiomicrospira
637785290 Tcr_0577 Periplasmic solute binding protein	combined.4082501.4082545.lucy.pga.C5782 nseq=30	164	2e-41	FOSS2581.g2	72	2e-13	637785290 Tcr_0577 Periplasmic solute binding protein
637785291 Tcr_0578 hypothetical protein [Thiomicrospira	combined.4082501.4082545.lucy.pga.C5782 nseq=30	134	1e-32	FNHG5880.b1	103	3e-37	637785291 Tcr_0578 hypothetical protein [Thiomicrospira
637785292 Tcr_0579 FeS assembly protein SufB [Thiomicrospira	combined.4082501.4082545.lucy.pga.C5782 nseq=30	816	0	FOSS9285.x2	245	5e-88	637785292 Tcr_0579 FeS assembly protein SufB [Thiomicrospira
637785293 Tcr_0580 FeS assembly ATPase SufC [Thiomicrospira	combined.4082501.4082545.lucy.pga.C5782 nseq=30	426	1e-120	FOSS4652.x2	290	3e-79	637785293 Tcr_0580 FeS assembly ATPase SufC [Thiomicrospira
637785294 Tcr_0581 FeS assembly protein SufD [Thiomicrospira	combined.4082501.4082545.lucy.pga.C5782 nseq=30	335	1e-92	FOSS11701.y1	273	4e-74	637785294 Tcr_0581 FeS assembly protein SufD [Thiomicrospira
637785295 Tcr_0582 cysteine desulfurase, SufS subfamily	combined.4082501.4082545.lucy.pga.C5782 nseq=30	418	1e-117	FOSS10083.x1	217	4e-57	637785295 Tcr_0582 cysteine desulfurase, SufS subfamily
637785296 Tcr_0583 hypothetical protein [Thiomicrospira	combined.4082501.4082545.lucy.pga.C5693 nseq=4	94	6e-21	FNHG9782.b1	28	0.48	637785296 Tcr_0583 hypothetical protein [Thiomicrospira
637785297 Tcr_0584 UDP-N-acetylmuramate--L-alanine ligase (EC	combined.4082501.4082545.lucy.pga.C5781 nseq=5	550	1e-165	FNHG3827.g1	199	1e-51	637785297 Tcr_0584 UDP-N-acetylmuramate--L-alanine ligase (EC
637785298 Tcr_0585 D-alanine--D-alanine ligase (EC 6.3.2.4)	combined.4082501.4082545.lucy.pga.C5302 nseq=2	352	4e-98	FOSS15592.x1	185	1e-47	637785298 Tcr_0585 D-alanine--D-alanine ligase (EC 6.3.2.4)
637785299 Tcr_0586 cell division protein FtsQ (IMGterm)	combined.4082501.4082545.lucy.pga.C5694 nseq=2	166	3e-42	FNHG3830.b1	205	6e-54	637785299 Tcr_0586 cell division protein FtsQ (IMGterm)
637785300 Tcr_0587 cell division protein FtsA (IMGterm)	combined.4082501.4082545.lucy.pga.C405 nseq=4	641	0	FOSS6934.x1	197	3e-51	637785300 Tcr_0587 cell division protein FtsA (IMGterm)
637785301 Tcr_0588 UDP-3-O-[3-hydroxymyristoyl]	combined.4082501.4082545.lucy.pga.C5606 nseq=17	473	1e-134	FNHG8838.g1	40	0.0007	637785301 Tcr_0588 UDP-3-O-[3-hydroxymyristoyl]
637785302 Tcr_0589 protein translocase subunit secA (IMGterm)	combined.4082501.4082545.lucy.pga.C5606 nseq=17	731	0	FOSS5389.y2	417	1e-117	637785302 Tcr_0589 protein translocase subunit secA (IMGterm)
637785303 Tcr_0590 glutamate N-acetyltransferase (EC 2.3.1.35)	combined.4082501.4082545.lucy.pga.C4891 nseq=22	454	1e-139	FOSS6145.y1	274	3e-74	637785303 Tcr_0590 glutamate N-acetyltransferase (EC 2.3.1.35)
637785304 Tcr_0591 histidinol phosphate aminotransferase (EC	combined.4082501.4082545.lucy.pga.C4891 nseq=22	504	1e-143	FOSS2347.b1	302	9e-83	637785304 Tcr_0591 histidinol phosphate aminotransferase (EC
637785305 Tcr_0592 mutator mutT protein [Thiomicrospira	combined.4082501.4082545.lucy.pga.C4817 nseq=5	326	3e-90	FNHG4358.g1	69	1e-12	637785305 Tcr_0592 mutator mutT protein [Thiomicrospira
637785306 Tcr_0593 hypothetical protein [Thiomicrospira	combined.4082501.4082545.lucy.pga.C4817 nseq=5	47	1e-06	FOSS6373.y1	27	1.9	637785306 Tcr_0593 hypothetical protein [Thiomicrospira
637785307 Tcr_0594 Dephospho-CoA kinase (EC 2.7.1.24) (IMGterm)	combined.4082501.4082545.lucy.pga.C4818 nseq=14	179	2e-46	FOSS8810.y2	89	8e-19	637785307 Tcr_0594 Dephospho-CoA kinase (EC 2.7.1.24) (IMGterm)
637785308 Tcr_0595 Asparagine synthase, glutamine-hydrolyzing	combined.4082501.4082545.lucy.pga.C4818 nseq=14	479	1e-136	FOSS12308.x2	437	1e-123	637785308 Tcr_0595 Asparagine synthase, glutamine-hydrolyzing
637785309 Tcr_0596 Glutaredoxin-related protein [Thiomicrospira	combined.4082501.4082545.lucy.pga.C935 nseq=34	185	2e-48	FOSS10249.y1	181	4e-47	637785309 Tcr_0596 Glutaredoxin-related protein [Thiomicrospira
637785310 Tcr_0597 ribonuclease T [Thiomicrospira crunogena	combined.4082501.4082545.lucy.pga.C2106 nseq=14	264	8e-72	FOSS10946.y2	229	3e-61	637785310 Tcr_0597 ribonuclease T [Thiomicrospira crunogena
637785311 Tcr_0598 N-acetylglutamate synthase (EC 2.3.1.1)	combined.4082501.4082545.lucy.pga.C2106 nseq=14	411	1e-115	FOSS3882.x1	343	3e-95	637785311 Tcr_0598 N-acetylglutamate synthase (EC 2.3.1.1)
637785312 Tcr_0599 dihydroxyacid dehydratase (EC 4.2.1.9)	combined.4082501.4082545.lucy.pga.C2106 nseq=14	997	0	FNHG2395.b1	234	3e-62	637785312 Tcr_0599 dihydroxyacid dehydratase (EC 4.2.1.9)
637785313 Tcr_0600 hypothetical protein [Thiomicrospira	combined.4082501.4082545.lucy.pga.C2106 nseq=14	194	5e-51	FNHG2866.b1	161	4e-41	637785313 Tcr_0600 hypothetical protein [Thiomicrospira
637785314 Tcr_0601 diheme cytochrome SoxA (sulfur oxidation)	combined.4082501.4082545.lucy.pga.C2106 nseq=14	79	7e-16	FNHG6132.g1	95	1e-20	637785314 Tcr_0601 diheme cytochrome SoxA (sulfur oxidation)
637785315 Tcr_0602 sulfur compound chelating protein SoxZ	combined.4082501.4082545.lucy.pga.C4405 nseq=3	163	7e-42	FNHG2487.g1	172	1e-44	637785315 Tcr_0602 sulfur compound chelating protein SoxZ
637785316 Tcr_0603 thiosulfate-binding protein SoxY (IMGterm)	combined.4082501.4082545.lucy.pga.C4405 nseq=3	200	9e-53	FOSS10709.x1	216	2e-57	637785316 Tcr_0603 thiosulfate-binding protein SoxY (IMGterm)
637785317 Tcr_0604 monoheme cytochrome SoxX (sulfur oxidation)	combined.4082501.4082545.lucy.pga.C4405 nseq=3	50	1e-12	FOSS10709.x1	94	6e-21	637785317 Tcr_0604 monoheme cytochrome SoxX (sulfur oxidation)
637785318 Tcr_0605 Peptidase M48, Ste24p [Thiomicrospira	combined.4082501.4082545.lucy.pga.C4406 nseq=7	421	1e-118	FOSS15061.y1	206	9e-54	637785318 Tcr_0605 Peptidase M48, Ste24p [Thiomicrospira
637785319 Tcr_0606 SirA-like [Thiomicrospira crunogena XCL-2:	combined.4082501.4082545.lucy.pga.C4406 nseq=7	57	8e-10	FOSS9553.y2	70	1e-13	637785319 Tcr_0606 SirA-like [Thiomicrospira crunogena XCL-2:
637785320 Tcr_0607 UDP-glucose pyrophosphorylase (EC 2.7.7.9)	combined.4082501.4082545.lucy.pga.C236 nseq=5	435	1e-123	FNHG7968.b1	298	2e-94	637785320 Tcr_0607 UDP-glucose pyrophosphorylase (EC 2.7.7.9)
637785321 Tcr_0608 glucose-6-phosphate isomerase (EC 5.3.1.9)	combined.4082501.4082545.lucy.pga.C1496 nseq=44	709	0	FNHG3239.g1	420	1e-118	637785321 Tcr_0608 glucose-6-phosphate isomerase (EC 5.3.1.9)
637785322 Tcr_0609 UDP-glucose 6-dehydrogenase [Thiomicrospira	combined.4082501.4082545.lucy.pga.C1496 nseq=44	404	1e-113	FOSS7901.x1	303	6e-83	637785322 Tcr_0609 UDP-glucose 6-dehydrogenase [Thiomicrospira
637785323 Tcr_0610 CDP-diacylglycerol--serine	combined.4082501.4082545.lucy.pga.C3095 nseq=5	325	6e-90	FOSS10709.y1	294	1e-80	637785323 Tcr_0610 CDP-diacylglycerol--serine
637785324 Tcr_0611 2-isopropylmalate synthase (EC 2.3.3.13)	combined.4082501.4082545.lucy.pga.C3700 nseq=20	534	1e-152	FOSS9641.x2	413	1e-132	637785324 Tcr_0611 2-isopropylmalate synthase (EC 2.3.3.13)
637785325 Tcr_0612 hypothetical protein [Thiomicrospira	combined.4082501.4082545.lucy.pga.C4407 nseq=11	99	4e-22	FOSS7901.y1	104	1e-23	637785325 Tcr_0612 hypothetical protein [Thiomicrospira
637785326 Tcr_0613 SSU ribosomal protein S18P alanine	combined.4082501.4082545.lucy.pga.C3096 nseq=23	143	2e-35	FOSS7901.y1	102	5e-23	637785326 Tcr_0613 SSU ribosomal protein S18P alanine
637785327 Tcr_0614 Inositol monophosphatase [Thiomicrospira	combined.4082501.4082545.lucy.pga.C4407 nseq=11	400	1e-112	FNHG4029.b1	196	3e-51	637785327 Tcr_0614 Inositol monophosphatase [Thiomicrospira
637785328 Tcr_0615 RNA methyltransferase TrmH, group 1	combined.4082501.4082545.lucy.pga.C3096 nseq=23	219	1e-97	FOSS1881.g1	49	2e-06	637785328 Tcr_0615 RNA methyltransferase TrmH, group 1
637785329 Tcr_0616 serine O-acetyltransferase (EC 2.3.1.30)	combined.4082501.4082545.lucy.pga.C4408 nseq=64	417	1e-117	FOSS11685.x1	415	1e-117	637785329 Tcr_0616 serine O-acetyltransferase (EC 2.3.1.30)
637785330 Tcr_0617 transcriptional regulator, BadM/Rrf2 family	combined.4082501.4082545.lucy.pga.C4408 nseq=64	204	5e-54	FOSS11800.y1	79	5e-16	637785330 Tcr_0617 transcriptional regulator, BadM/Rrf2 family
637785331 Tcr_0618 HesB/YadR/YfhF [Thiomicrospira crunogena	combined.4082501.4082545.lucy.pga.C4408 nseq=64	176	1e-45	FNHG3463.g1	75	3e-15	637785331 Tcr_0618 HesB/YadR/YfhF [Thiomicrospira crunogena
637785332 Tcr_0619 nucleoside diphosphate kinase (EC 2.7.4.6)	combined.4082501.4082545.lucy.pga.C3096 nseq=23	194	5e-51	FNHG2380.b1	205	3e-54	637785332 Tcr_0619 nucleoside diphosphate kinase (EC 2.7.4.6)
637785333 Tcr_0620 hypothetical protein [Thiomicrospira	combined.4082501.4082545.lucy.pga.C6151 nseq=74	611	1e-176	FOSS9723.y2	206	9e-54	637785333 Tcr_0620 hypothetical protein [Thiomicrospira
637785334 Tcr_0621 hypothetical protein [Thiomicrospira	combined.4082501.4082545.lucy.pga.C2260 nseq=6	75	6e-15	FOSS13664.x2	86	4e-18	637785334 Tcr_0621 hypothetical protein [Thiomicrospira
637785335 Tcr_0622 histidyl-tRNA synthetase (EC 6.1.1.21)	combined.4082501.4082545.lucy.pga.C2260 nseq=6	625	1e-180	FNHG3922.b1	387	1e-108	637785335 Tcr_0622 histidyl-tRNA synthetase (EC 6.1.1.21)
637785336 Tcr_0623 hypothetical protein [Thiomicrospira	combined.4082501.4082545.lucy.pga.C2032 nseq=2	136	4e-33	FNHG7919.b1	169	6e-43	637785336 Tcr_0623 hypothetical protein [Thiomicrospira
637785337 Tcr_0624 Pyrrolo-quinoline quinone [Thiomicrospira	combined.4082501.4082545.lucy.pga.C6150 nseq=18	505	1e-144	FOSS1618.g1	138	2e-33	637785337 Tcr_0624 Pyrrolo-quinoline quinone [Thiomicrospira
637785338 Tcr_0625 Small GTP-binding protein domain	combined.4082501.4082545.lucy.pga.C6150 nseq=18	723	0	FNHG5834.g1	336	3e-96	637785338 Tcr_0625 Small GTP-binding protein domain
637785339 Tcr_0626 hypothetical protein [Thiomicrospira	combined.4082501.4082545.lucy.pga.C4645 nseq=2	93	2e-19	FOSS12930.y1	139	4e-33	637785339 Tcr_0626 hypothetical protein [Thiomicrospira
637785340 Tcr_0627 D-3-phosphoglycerate dehydrogenase (EC	combined.4082501.4082545.lucy.pga.C6150 nseq=18	632	0	FOSS12414.x2	158	2e-39	637785340 Tcr_0627 D-3-phosphoglycerate dehydrogenase (EC
637785341 Tcr_0628 Cytochrome c, class I [Thiomicrospira	combined.4082501.4082545.lucy.pga.C5801 nseq=2	57	8e-10	FOSS12475.x2	52	3e-08	637785341 Tcr_0628 Cytochrome c, class I [Thiomicrospira
637785342 Tcr_0629 Cytochrome c, class I [Thiomicrospira	combined.4082501.4082545.lucy.pga.C98 nseq=3	72	2e-14	(102 letters)		(102 letters)	637785342 Tcr_0629 Cytochrome c, class I [Thiomicrospira
637785343 Tcr_0630 GTPase EngC [Thiomicrospira crunogena XCL-2:	combined.4082501.4082545.lucy.pga.C1056 nseq=27	499	1e-142	FNHG6410.b1	117	5e-27	637785343 Tcr_0630 GTPase EngC [Thiomicrospira crunogena XCL-2:
637785344 Tcr_0631 pterin-4-alpha-carbinolamine dehydratase (EC	combined.4082501.4082545.lucy.pga.C2830 nseq=9	162	2e-41	FOSS11604.x1	146	9e-37	637785344 Tcr_0631 pterin-4-alpha-carbinolamine dehydratase (EC
637785345 Tcr_0632 Ste24 endopeptidase [Thiomicrospira	combined.4082501.4082545.lucy.pga.C5796 nseq=4	665	0	FOSS917.g1	387	1e-108	637785345 Tcr_0632 Ste24 endopeptidase [Thiomicrospira
637785346 Tcr_0633 Exonuclease [Thiomicrospira crunogena XCL-2:	combined.4082501.4082545.lucy.pga.C5796 nseq=4	311	6e-86	FOSS6502.x1	320	2e-88	637785346 Tcr_0633 Exonuclease [Thiomicrospira crunogena XCL-2:
637785347 Tcr_0634 acetolactate synthase, large subunit (EC	combined.4082501.4082545.lucy.pga.C1055 nseq=41	940	0	FOSS917.b1	457	1e-129	637785347 Tcr_0634 acetolactate synthase, large subunit (EC
637785348 Tcr_0635 acetolactate synthase, small subunit (EC	combined.4082501.4082545.lucy.pga.C3474 nseq=4	265	2e-72	FNHG1019.b1	82	4e-17	637785348 Tcr_0635 acetolactate synthase, small subunit (EC
637785349 Tcr_0636 ketol-acid reductoisomerase (EC 1.1.1.86)	combined.4082501.4082545.lucy.pga.C1055 nseq=41	587	1e-168	FOSS9286.y2	421	1e-118	637785349 Tcr_0636 ketol-acid reductoisomerase (EC 1.1.1.86)
637785350 Tcr_0637 ATPase [Thiomicrospira crunogena XCL-2:	combined.4082501.4082545.lucy.pga.C1055 nseq=41	311	1e-85	FOSS6836.x1	220	3e-58	637785350 Tcr_0637 ATPase [Thiomicrospira crunogena XCL-2:
637785351 Tcr_0638 hypothetical protein [Thiomicrospira	combined.4082501.4082545.lucy.pga.C4474 nseq=7	27	0.91	FOSS9013.y1	27	1.4	637785351 Tcr_0638 hypothetical protein [Thiomicrospira
637785352 Tcr_0639 type II and III secretion system protein	combined.4082501.4082545.lucy.pga.C1055 nseq=41	636	0	FOSS9373.y2	186	1e-47	637785352 Tcr_0639 type II and III secretion system protein
637785353 Tcr_0640 TPR repeat domain protein [Thiomicrospira	combined.4082501.4082545.lucy.pga.C1055 nseq=41	192	2e-49	FNHG2984.b1	39	0.003	637785353 Tcr_0640 TPR repeat domain protein [Thiomicrospira
637785354 Tcr_0641 type II secretion system protein E	combined.4082501.4082545.lucy.pga.C5804 nseq=4	571	1e-168	FOSS13199.x2	271	2e-73	637785354 Tcr_0641 type II secretion system protein E
637785355 Tcr_0642 type II secretion system protein	combined.4082501.4082545.lucy.pga.C65 nseq=24	248	1e-122	FNHG5857.b1	239	8e-64	637785355 Tcr_0642 type II secretion system protein
637785356 Tcr_0643 hypothetical protein [Thiomicrospira	combined.4082501.4082545.lucy.pga.C65 nseq=24	343	4e-95	FOSS15530.y1	160	6e-40	637785356 Tcr_0643 hypothetical protein [Thiomicrospira
637785357 Tcr_0644 hypothetical protein [Thiomicrospira	combined.4082501.4082545.lucy.pga.C65 nseq=24	141	1e-34	FNHG5857.g1	58	1e-09	637785357 Tcr_0644 hypothetical protein [Thiomicrospira
637785358 Tcr_0645 hypothetical protein [Thiomicrospira	combined.4082501.4082545.lucy.pga.C65 nseq=24	52	4e-08	FNHG6227.g1	59	5e-10	637785358 Tcr_0645 hypothetical protein [Thiomicrospira
637785359 Tcr_0646 Protein of unknown function DUF195	combined.4082501.4082545.lucy.pga.C2342 nseq=6	455	1e-128	FNHG4368.g1	374	1e-104	637785359 Tcr_0646 Protein of unknown function DUF195
637785360 Tcr_0647 SSU ribosomal protein S16P (IMGterm)	combined.4082501.4082545.lucy.pga.C3992 nseq=11	119	1e-28	FOSS14759.y2	119	2e-28	637785360 Tcr_0647 SSU ribosomal protein S16P (IMGterm)
637785361 Tcr_0648 16S rRNA processing protein RimM (IMGterm)	combined.4082501.4082545.lucy.pga.C3992 nseq=11	207	7e-55	FNHG4928.b1	223	2e-59	637785361 Tcr_0648 16S rRNA processing protein RimM (IMGterm)
637785362 Tcr_0649 tRNA (Guanine37-N1) methyltransferase (EC	combined.4082501.4082545.lucy.pga.C3287 nseq=4	49	1e-06	FOSS12253.x1	129	7e-31	637785362 Tcr_0649 tRNA (Guanine37-N1) methyltransferase (EC
637785363 Tcr_0650 LSU ribosomal protein L19P (IMGterm)	combined.4082501.4082545.lucy.pga.C3211 nseq=2	88	3e-19	FOSS14759.x2	127	4e-31	637785363 Tcr_0650 LSU ribosomal protein L19P (IMGterm)
637785364 Tcr_0651 tyrosine recombinase XerD subunit (IMGterm)	combined.4082501.4082545.lucy.pga.C6162 nseq=3	369	1e-103	FOSS10213.y1	120	5e-28	637785364 Tcr_0651 tyrosine recombinase XerD subunit (IMGterm)
637785365 Tcr_0652 thiol:disulfide interchange protein DsbC	combined.4082501.4082545.lucy.pga.C6162 nseq=3	63	5e-11	FOSS10818.y2	167	1e-42	637785365 Tcr_0652 thiol:disulfide interchange protein DsbC
637785366 Tcr_0653 hypothetical protein [Thiomicrospira	combined.4082501.4082545.lucy.pga.C5441 nseq=16	150	6e-37	FOSS4592.x1	29	2.1	637785366 Tcr_0653 hypothetical protein [Thiomicrospira
637785367 Tcr_0654 hypothetical protein [Thiomicrospira	combined.4082501.4082545.lucy.pga.C4447 nseq=2	69	1e-12	FNHG2401.g1	30	0.76	637785367 Tcr_0654 hypothetical protein [Thiomicrospira
637785368 Tcr_0655 ribosomal large subunit pseudouridine	combined.4082501.4082545.lucy.pga.C5441 nseq=16	259	4e-70	FOSS12667.y1	80	5e-16	637785368 Tcr_0655 ribosomal large subunit pseudouridine
637785369 Tcr_0656 Phage integrase [Thiomicrospira crunogena	combined.4082501.4082545.lucy.pga.C456 nseq=5	35	0.024	FOSS8702.x1	40	0.001	637785369 Tcr_0656 Phage integrase [Thiomicrospira crunogena
637785370 Tcr_0657 hypothetical protein [Thiomicrospira	combined.4082501.4082545.lucy.pga.C5100 nseq=8	26	4.9	FNHG6621.b1	25	9.7	637785370 Tcr_0657 hypothetical protein [Thiomicrospira
637785371 Tcr_0658 C-5 cytosine-specific DNA methylase	combined.4082501.4082545.lucy.pga.C4463 nseq=3	48	5e-06	FOSS4773.y1	33	0.2	637785371 Tcr_0658 C-5 cytosine-specific DNA methylase
637785372 Tcr_0659 hypothetical protein [Thiomicrospira	combined.4082501.4082545.lucy.pga.C3951 nseq=5	28	1.9	FOSS6851.y2	29	0.75	637785372 Tcr_0659 hypothetical protein [Thiomicrospira
637785373 Tcr_0660 hypothetical protein [Thiomicrospira	combined.4082501.4082545.lucy.pga.C6194 nseq=27	25	2.4	FOSS14205.y2	25	4	637785373 Tcr_0660 hypothetical protein [Thiomicrospira
637785374 Tcr_0661 hypothetical protein [Thiomicrospira	combined.4082501.4082545.lucy.pga.C1196 nseq=20	27	0.97	FOSS2605.g2	28	0.38	637785374 Tcr_0661 hypothetical protein [Thiomicrospira
637785375 Tcr_0662 hypothetical protein [Thiomicrospira	combined.4082501.4082545.lucy.pga.C365 nseq=7	27	0.54	FOSS14139.x2	26	1.8	637785375 Tcr_0662 hypothetical protein [Thiomicrospira
637785376 Tcr_0663 NAD-dependent DNA ligase (contains BRCT	combined.4082501.4082545.lucy.pga.C1010 nseq=14	57	3e-09	FNHG3246.g1	43	7e-05	637785376 Tcr_0663 NAD-dependent DNA ligase (contains BRCT
637785377 Tcr_0664 hypothetical protein [Thiomicrospira	combined.4082501.4082545.lucy.pga.C233 nseq=4	28	1.3	FNHG395.g1	28	1.5	637785377 Tcr_0664 hypothetical protein [Thiomicrospira
637785378 Tcr_0665 hypothetical protein [Thiomicrospira	combined.4082501.4082545.lucy.pga.C3553 nseq=3	30	0.56	FOSS10120.y1	28	3.1	637785378 Tcr_0665 hypothetical protein [Thiomicrospira
637785379 Tcr_0666 hypothetical protein [Thiomicrospira	combined.4082501.4082545.lucy.pga.C3479 nseq=20	27	1.2	FNHG4525.g1	27	1.4	637785379 Tcr_0666 hypothetical protein [Thiomicrospira
637785380 Tcr_0667 putative bacteriophage protein (Gp55-like)	combined.4082501.4082545.lucy.pga.C2647 nseq=2	30	0.22	FOSS14216.x2	27	2.2	637785380 Tcr_0667 putative bacteriophage protein (Gp55-like)
637785381 Tcr_0668 hypothetical protein [Thiomicrospira	combined.4082501.4082545.lucy.pga.C1549 nseq=4	30	2	FOSS4619.x2	30	1.7	637785381 Tcr_0668 hypothetical protein [Thiomicrospira
637785382 Tcr_0669 Exonuclease [Thiomicrospira crunogena XCL-2:	combined.4082501.4082545.lucy.pga.C2558 nseq=2	31	0.17	FOSS10258.y1	24	5.1	637785382 Tcr_0669 Exonuclease [Thiomicrospira crunogena XCL-2:
637785383 Tcr_0670 hypothetical protein [Thiomicrospira	combined.4082501.4082545.lucy.pga.C1132 nseq=22	32	0.053	FOSS6770.y2	33	0.035	637785383 Tcr_0670 hypothetical protein [Thiomicrospira
637785384 Tcr_0671 hypothetical protein [Thiomicrospira	combined.4082501.4082545.lucy.pga.C1872 nseq=9	30	0.26	FOSS10988.x2	30	0.3	637785384 Tcr_0671 hypothetical protein [Thiomicrospira
637785385 Tcr_0672 Phage terminase GpA [Thiomicrospira	combined.4082501.4082545.lucy.pga.C2580 nseq=2	180	8e-46	FNHG3216.g1	124	5e-32	637785385 Tcr_0672 Phage terminase GpA [Thiomicrospira
637785386 Tcr_0673 hypothetical protein [Thiomicrospira	combined.4082501.4082545.lucy.pga.C3007 nseq=3	28	0.67	FOSS7707.y1	28	0.77	637785386 Tcr_0673 hypothetical protein [Thiomicrospira
637785387 Tcr_0674 Protein of unknown function DUF847	combined.4082501.4082545.lucy.pga.C692 nseq=2	28	1	FOSS2395.g2	29	0.68	637785387 Tcr_0674 Protein of unknown function DUF847
637785388 Tcr_0675 hypothetical protein [Thiomicrospira	combined.4082501.4082545.lucy.pga.C6046 nseq=2	25	2.7	FOSS4487.x1	28	0.36	637785388 Tcr_0675 hypothetical protein [Thiomicrospira
637785389 Tcr_0676 hypothetical protein [Thiomicrospira	combined.4082501.4082545.lucy.pga.C5888 nseq=5	29	0.66	FOSS8675.x1	28	1.3	637785389 Tcr_0676 hypothetical protein [Thiomicrospira
637785390 Tcr_0677 hypothetical protein [Thiomicrospira	combined.4082501.4082545.lucy.pga.C227 nseq=20	31	0.062	FOSS1890.g1	27	1	637785390 Tcr_0677 hypothetical protein [Thiomicrospira
637785391 Tcr_0678 hypothetical protein [Thiomicrospira	combined.4082501.4082545.lucy.pga.C5266 nseq=2	24	6.1	FOSS14269.x2	27	1	637785391 Tcr_0678 hypothetical protein [Thiomicrospira
637785392 Tcr_0679 Phage portal protein, lambda [Thiomicrospira	combined.4082501.4082545.lucy.pga.C5566 nseq=2	105	3e-23	FOSS4815.x2	153	9e-38	637785392 Tcr_0679 Phage portal protein, lambda [Thiomicrospira
637785393 Tcr_0680 Peptidase S49 [Thiomicrospira crunogena	combined.4082501.4082545.lucy.pga.C6104 nseq=16	69	3e-12	FOSS5463.y2	59	3e-09	637785393 Tcr_0680 Peptidase S49 [Thiomicrospira crunogena
637785394 Tcr_0681 hypothetical protein [Thiomicrospira	combined.4082501.4082545.lucy.pga.C384 nseq=2	25	2.5	FOSS6905.y2	24	6.7	637785394 Tcr_0681 hypothetical protein [Thiomicrospira
637785395 Tcr_0682 hypothetical protein [Thiomicrospira	combined.4082501.4082545.lucy.pga.C2409 nseq=2	60	5e-10	FOSS4815.y1	98	2e-21	637785395 Tcr_0682 hypothetical protein [Thiomicrospira
637785396 Tcr_0683 hypothetical protein [Thiomicrospira	combined.4082501.4082545.lucy.pga.C5527 nseq=69	26	1.4	FOSS15038.x2	26	2.4	637785396 Tcr_0683 hypothetical protein [Thiomicrospira
637785397 Tcr_0684 hypothetical protein [Thiomicrospira	combined.4082501.4082545.lucy.pga.C6220 nseq=2	25	9.5	FNHG3539.g1	28	0.97	637785397 Tcr_0684 hypothetical protein [Thiomicrospira
637785398 Tcr_0685 hypothetical protein [Thiomicrospira	combined.4082501.4082545.lucy.pga.C265 nseq=30	28	0.6	FOSS13611.x2	28	0.69	637785398 Tcr_0685 hypothetical protein [Thiomicrospira
637785399 Tcr_0686 hypothetical protein [Thiomicrospira	combined.4082501.4082545.lucy.pga.C463 nseq=13	28	0.86	FNHG4132.b1	26	3.7	637785399 Tcr_0686 hypothetical protein [Thiomicrospira
637785400 Tcr_0687 Phage baseplate assembly protein V	combined.4082501.4082545.lucy.pga.C1757 nseq=8	29	0.84	FOSS12334.y1	41	0.0002	637785400 Tcr_0687 Phage baseplate assembly protein V
637785401 Tcr_0688 phage protein gp25 [Thiomicrospira crunogena	combined.4082501.4082545.lucy.pga.C503 nseq=2	25	4.5	FOSS12334.y1	41	5e-05	637785401 Tcr_0688 phage protein gp25 [Thiomicrospira crunogena
637785402 Tcr_0689 Baseplate J-like protein [Thiomicrospira	combined.4082501.4082545.lucy.pga.C106 nseq=2	177	2e-45	FNHG9124.b1	29	1.1	637785402 Tcr_0689 Baseplate J-like protein [Thiomicrospira
637785403 Tcr_0690 Phage tail protein I [Thiomicrospira	combined.4082501.4082545.lucy.pga.C1975 nseq=3	28	1.4	FNHG9124.b1	90	3e-19	637785403 Tcr_0690 Phage tail protein I [Thiomicrospira
637785404 Tcr_0691 hypothetical protein [Thiomicrospira	combined.4082501.4082545.lucy.pga.C3883 nseq=6	50	5e-07	FNHG7139.b1	37	0.008	637785404 Tcr_0691 hypothetical protein [Thiomicrospira
637785405 Tcr_0692 hypothetical protein [Thiomicrospira	combined.4082501.4082545.lucy.pga.C673 nseq=2	30	0.4	FOSS4064.y1	28	1	637785405 Tcr_0692 hypothetical protein [Thiomicrospira
637785406 Tcr_0693 Protein of unknown function DUF1353	combined.4082501.4082545.lucy.pga.C2610 nseq=13	28	0.37	FOSS1428.g1	43	1e-05	637785406 Tcr_0693 Protein of unknown function DUF1353
637785407 Tcr_0694 hypothetical protein [Thiomicrospira	combined.4082501.4082545.lucy.pga.C1708 nseq=52	26	1.6	FOSS5196.y2	25	4.1	637785407 Tcr_0694 hypothetical protein [Thiomicrospira
637785408 Tcr_0695 Phage tail sheath protein [Thiomicrospira	combined.4082501.4082545.lucy.pga.C3342 nseq=2	392	1e-110	FNHG5344.g1	67	4e-20	637785408 Tcr_0695 Phage tail sheath protein [Thiomicrospira
637785409 Tcr_0696 hypothetical protein [Thiomicrospira	combined.4082501.4082545.lucy.pga.C3342 nseq=2	64	1e-11	FOSS13363.y2	28	1	637785409 Tcr_0696 hypothetical protein [Thiomicrospira
637785410 Tcr_0697 hypothetical protein [Thiomicrospira	combined.4082501.4082545.lucy.pga.C1805 nseq=4	26	1.6	FNHG7792.g1	25	3.1	637785410 Tcr_0697 hypothetical protein [Thiomicrospira
637785411 Tcr_0698 Phage tail tape measure protein TP901, core	combined.4082501.4082545.lucy.pga.C3978 nseq=3	33	0.21	FNHG2830.b1	31	1.2	637785411 Tcr_0698 Phage tail tape measure protein TP901, core
637785412 Tcr_0699 hypothetical protein [Thiomicrospira	combined.4082501.4082545.lucy.pga.C2893 nseq=2	62	5e-11	FOSS11601.x1	26	3.7	637785412 Tcr_0699 hypothetical protein [Thiomicrospira
637785413 Tcr_0700 Phage protein D-like [Thiomicrospira	combined.4082501.4082545.lucy.pga.C5060 nseq=5	126	7e-30	FOSS4833.x2	48	3e-06	637785413 Tcr_0700 Phage protein D-like [Thiomicrospira
637785414 Tcr_0701 hypothetical protein [Thiomicrospira	combined.4082501.4082545.lucy.pga.C962 nseq=9	28	0.3	FOSS5362.x1	26	2.3	637785414 Tcr_0701 hypothetical protein [Thiomicrospira
637785415 Tcr_0702 protein tyrosine phosphatase (IMGterm)	combined.4082501.4082545.lucy.pga.C5441 nseq=16	244	8e-66	FOSS2083.b1	199	2e-52	637785415 Tcr_0702 protein tyrosine phosphatase (IMGterm)
637785416 Tcr_0703 ribonuclease E (EC 3.1.4.-) (IMGterm)	combined.4082501.4082545.lucy.pga.C1090 nseq=24	912	0	FOSS11858.x1	409	1e-114	637785416 Tcr_0703 ribonuclease E (EC 3.1.4.-) (IMGterm)
637785417 Tcr_0704 ribosomal large subunit pseudouridine	combined.4082501.4082545.lucy.pga.C3196 nseq=5	454	1e-128	FOSS15675.y1	238	1e-63	637785417 Tcr_0704 ribosomal large subunit pseudouridine
637785418 Tcr_0705 HAD-superfamily hydrolase, subfamily IA,	combined.4082501.4082545.lucy.pga.C832 nseq=10	254	9e-69	FOSS12862.y1	189	5e-49	637785418 Tcr_0705 HAD-superfamily hydrolase, subfamily IA,
637785419 Tcr_0706 maf protein [Thiomicrospira crunogena XCL-2:	combined.4082501.4082545.lucy.pga.C832 nseq=10	249	2e-67	FOSS7197.x1	69	7e-13	637785419 Tcr_0706 maf protein [Thiomicrospira crunogena XCL-2:
637785420 Tcr_0707 Protein of unknown function DUF177	combined.4082501.4082545.lucy.pga.C832 nseq=10	145	6e-36	FOSS15692.x1	129	3e-31	637785420 Tcr_0707 Protein of unknown function DUF177
637785421 Tcr_0708 LSU ribosomal protein L32P (IMGterm)	combined.4082501.4082545.lucy.pga.C6082 nseq=2	112	2e-26	FOSS15675.x1	72	3e-14	637785421 Tcr_0708 LSU ribosomal protein L32P (IMGterm)
637785422 Tcr_0709 phosphate:acyl-[acyl carrier protein]	combined.4082501.4082545.lucy.pga.C3195 nseq=9	504	1e-143	FOSS15675.x1	326	5e-90	637785422 Tcr_0709 phosphate:acyl-[acyl carrier protein]
637785423 Tcr_0710 3-oxoacyl-[acyl-carrier-protein] synthase	combined.4082501.4082545.lucy.pga.C4652 nseq=2	489	1e-139	FOSS7606.x1	159	6e-40	637785423 Tcr_0710 3-oxoacyl-[acyl-carrier-protein] synthase
637785424 Tcr_0711 [Acyl-carrier-protein] S-malonyltransferase	combined.4082501.4082545.lucy.pga.C6083 nseq=2	274	2e-74	FNHG7996.b1	171	1e-43	637785424 Tcr_0711 [Acyl-carrier-protein] S-malonyltransferase
637785425 Tcr_0712 3-oxoacyl-[acyl-carrier-protein] reductase	combined.4082501.4082545.lucy.pga.C4742 nseq=3	250	2e-67	FOSS8558.y2	199	4e-52	637785425 Tcr_0712 3-oxoacyl-[acyl-carrier-protein] reductase
637785426 Tcr_0713 acyl carrier protein [Thiomicrospira	combined.4082501.4082545.lucy.pga.C1446 nseq=4	32	0.023	FOSS5111.y2	112	3e-26	637785426 Tcr_0713 acyl carrier protein [Thiomicrospira
637785427 Tcr_0714 3-oxoacyl-[acyl-carrier-protein] synthase II	combined.4082501.4082545.lucy.pga.C4404 nseq=3	629	0	FOSS5925.x1	291	1e-79	637785427 Tcr_0714 3-oxoacyl-[acyl-carrier-protein] synthase II
637785428 Tcr_0715 Anthranilate synthase [Thiomicrospira	combined.4082501.4082545.lucy.pga.C367 nseq=3	470	1e-133	FNHG4269.g1	354	3e-98	637785428 Tcr_0715 Anthranilate synthase [Thiomicrospira
637785429 Tcr_0716 aminodeoxychorismate lyase apoprotein (EC	combined.4082501.4082545.lucy.pga.C4403 nseq=5	168	1e-42	FOSS8669.y2	123	4e-29	637785429 Tcr_0716 aminodeoxychorismate lyase apoprotein (EC
637785430 Tcr_0717 Aminodeoxychorismate lyase [Thiomicrospira	combined.4082501.4082545.lucy.pga.C1233 nseq=4	367	1e-102	FOSS649.g1	168	2e-42	637785430 Tcr_0717 Aminodeoxychorismate lyase [Thiomicrospira
637785431 Tcr_0718 thymidylate kinase (EC 2.7.4.9) (IMGterm)	combined.4082501.4082545.lucy.pga.C4079 nseq=5	295	6e-81	FOSS8669.x1	96	5e-21	637785431 Tcr_0718 thymidylate kinase (EC 2.7.4.9) (IMGterm)
637785432 Tcr_0719 DNA polymerase III, delta prime subunit (EC	combined.4082501.4082545.lucy.pga.C4401 nseq=11	172	8e-44	FOSS8669.x1	228	2e-60	637785432 Tcr_0719 DNA polymerase III, delta prime subunit (EC
637785433 Tcr_0720 TatD-related deoxyribonuclease	combined.4082501.4082545.lucy.pga.C5921 nseq=2	382	1e-107	FOSS9341.y2	318	6e-88	637785433 Tcr_0720 TatD-related deoxyribonuclease
637785434 Tcr_0721 ABC transporter related [Thiomicrospira	combined.4082501.4082545.lucy.pga.C4400 nseq=97	781	0	FOSS5916.y1	189	1e-48	637785434 Tcr_0721 ABC transporter related [Thiomicrospira
637785435 Tcr_0722 Heavy metal translocating P-type ATPase	combined.4082501.4082545.lucy.pga.C4647 nseq=4	237	7e-63	FOSS4970.y1	154	5e-38	637785435 Tcr_0722 Heavy metal translocating P-type ATPase
637785439 Tcr_0723 Methenyltetrahydrofolate cyclohydrolase (EC	combined.4082501.4082545.lucy.pga.C1314 nseq=2	443	1e-125	FOSS14234.y2	180	3e-46	637785439 Tcr_0723 Methenyltetrahydrofolate cyclohydrolase (EC
637785440 Tcr_0724 hypothetical protein [Thiomicrospira	combined.4082501.4082545.lucy.pga.C2380 nseq=31	186	3e-48	FNHG7459.b1	159	4e-40	637785440 Tcr_0724 hypothetical protein [Thiomicrospira
637785441 Tcr_0725 bacterial peptide chain release factor 2	combined.4082501.4082545.lucy.pga.C4831 nseq=50	555	1e-159	FOSS10046.x1	295	1e-80	637785441 Tcr_0725 bacterial peptide chain release factor 2
637785442 Tcr_0726 lysyl-tRNA synthetase [Thiomicrospira	combined.4082501.4082545.lucy.pga.C2380 nseq=31	844	0	FOSS10046.y1	353	5e-98	637785442 Tcr_0726 lysyl-tRNA synthetase [Thiomicrospira
637785443 Tcr_0727 Glycine cleavage T protein (aminomethyl	combined.4082501.4082545.lucy.pga.C2380 nseq=31	423	1e-119	FOSS6225.x1	254	2e-68	637785443 Tcr_0727 Glycine cleavage T protein (aminomethyl
637785444 Tcr_0728 CheW protein (IMGterm) [Thiomicrospira	combined.4082501.4082545.lucy.pga.C2380 nseq=31	187	8e-49	FOSS3206.g1	184	1e-47	637785444 Tcr_0728 CheW protein (IMGterm) [Thiomicrospira
637785445 Tcr_0729 L-aspartate oxidase (EC 1.4.3.16) (IMGterm)	combined.4082501.4082545.lucy.pga.C5488 nseq=16	755	0	FOSS11085.y2	411	1e-115	637785445 Tcr_0729 L-aspartate oxidase (EC 1.4.3.16) (IMGterm)
637785446 Tcr_0730 positive regulator of sigma(E), RseC/MucC	combined.4082501.4082545.lucy.pga.C2665 nseq=14	97	1e-21	FNHG1467.g1	143	2e-35	637785446 Tcr_0730 positive regulator of sigma(E), RseC/MucC
637785447 Tcr_0731 Peptidase S1C, Do [Thiomicrospira crunogena	combined.4082501.4082545.lucy.pga.C2665 nseq=14	541	1e-154	FOSS11826.x1	169	1e-42	637785447 Tcr_0731 Peptidase S1C, Do [Thiomicrospira crunogena
637785448 Tcr_0732 GTP-binding protein LepA (IMGterm)	combined.4082501.4082545.lucy.pga.C2008 nseq=3	658	0	FNHG6109.g1	408	1e-114	637785448 Tcr_0732 GTP-binding protein LepA (IMGterm)
637785449 Tcr_0733 Peptidase S26A, signal peptidase I	combined.4082501.4082545.lucy.pga.C228 nseq=34	386	1e-108	FOSS14251.y2	85	1e-17	637785449 Tcr_0733 Peptidase S26A, signal peptidase I
637785450 Tcr_0734 Ribonuclease III [Thiomicrospira crunogena	combined.4082501.4082545.lucy.pga.C228 nseq=34	342	5e-95	FOSS5279.y2	295	6e-81	637785450 Tcr_0734 Ribonuclease III [Thiomicrospira crunogena
637785451 Tcr_0735 GTP-binding protein Era [Thiomicrospira	combined.4082501.4082545.lucy.pga.C228 nseq=34	417	1e-117	FOSS1836.g1	128	2e-30	637785451 Tcr_0735 GTP-binding protein Era [Thiomicrospira
637785452 Tcr_0736 DNA replication and repair protein RecO	combined.4082501.4082545.lucy.pga.C228 nseq=34	234	2e-62	FNHG7893.g1	226	3e-60	637785452 Tcr_0736 DNA replication and repair protein RecO
637785453 Tcr_0737 pyridoxal phosphate biosynthetic protein	combined.4082501.4082545.lucy.pga.C228 nseq=34	390	1e-109	FOSS5148.x1	358	1e-100	637785453 Tcr_0737 pyridoxal phosphate biosynthetic protein
637785454 Tcr_0738 holo-(acyl-carrier-protein) synthase	combined.4082501.4082545.lucy.pga.C228 nseq=34	169	1e-43	FOSS12680.y1	84	9e-18	637785454 Tcr_0738 holo-(acyl-carrier-protein) synthase
637785455 Tcr_0739 Flagellar biosynthesis protein, FliO	combined.4082501.4082545.lucy.pga.C2093 nseq=2	80	2e-16	FOSS6459.y1	25	7.2	637785455 Tcr_0739 Flagellar biosynthesis protein, FliO
637785456 Tcr_0740 flagellar biosynthetic protein FliP	combined.4082501.4082545.lucy.pga.C3829 nseq=2	291	6e-80	FOSS5148.y2	289	5e-79	637785456 Tcr_0740 flagellar biosynthetic protein FliP
637785457 Tcr_0741 flagellar biosynthetic protein FliQ	combined.4082501.4082545.lucy.pga.C4579 nseq=4	62	3e-11	FOSS5148.y2	112	2e-26	637785457 Tcr_0741 flagellar biosynthetic protein FliQ
637785458 Tcr_0742 flagellar biosynthetic protein FliR	combined.4082501.4082545.lucy.pga.C6319 nseq=2	108	1e-24	FNHG8882.g1	279	4e-76	637785458 Tcr_0742 flagellar biosynthetic protein FliR
637785459 Tcr_0743 flagellar biosynthetic protein FlhB	combined.4082501.4082545.lucy.pga.C5949 nseq=3	198	2e-51	FOSS3770.y1	327	3e-90	637785459 Tcr_0743 flagellar biosynthetic protein FlhB
637785460 Tcr_0744 flagellar biosynthesis protein FlhA	combined.4082501.4082545.lucy.pga.C5777 nseq=2	565	1e-162	FNHG8882.b1	375	1e-104	637785460 Tcr_0744 flagellar biosynthesis protein FlhA
637785461 Tcr_0745 GTP-binding signal recognition particle	combined.4082501.4082545.lucy.pga.C203 nseq=3	357	2e-99	FOSS12737.x1	375	1e-105	637785461 Tcr_0745 GTP-binding signal recognition particle
637785462 Tcr_0746 Cobyrinic acid a,c-diamide synthase	combined.4082501.4082545.lucy.pga.C203 nseq=3	432	1e-122	FOSS12159.y1	128	1e-30	637785462 Tcr_0746 Cobyrinic acid a,c-diamide synthase
637785463 Tcr_0747 sigma 28 (Flagella/Sporulation)	combined.4082501.4082545.lucy.pga.C488 nseq=4	142	8e-35	FOSS10612.y1	75	1e-14	637785463 Tcr_0747 sigma 28 (Flagella/Sporulation)
637785464 Tcr_0748 response regulator receiver domain protein	combined.4082501.4082545.lucy.pga.C5492 nseq=8	186	1e-48	FNHG7928.b1	187	7e-49	637785464 Tcr_0748 response regulator receiver domain protein
637785465 Tcr_0749 chemotaxis phosphatase, CheZ (IMGterm)	combined.4082501.4082545.lucy.pga.C746 nseq=2	120	3e-28	FNHG3776.g1	54	3e-08	637785465 Tcr_0749 chemotaxis phosphatase, CheZ (IMGterm)
637785466 Tcr_0750 CheA signal transduction histidine kinase	combined.4082501.4082545.lucy.pga.C1110 nseq=3	234	4e-62	FOSS9937.y2	225	3e-59	637785466 Tcr_0750 CheA signal transduction histidine kinase
637785467 Tcr_0751 CheW protein (IMGterm) [Thiomicrospira	combined.4082501.4082545.lucy.pga.C621 nseq=3	41	0.0001	FNHG6853.b1	39	0.0008	637785467 Tcr_0751 CheW protein (IMGterm) [Thiomicrospira
637785468 Tcr_0752 Uncharacterized cytoplasmic domain of	combined.4082501.4082545.lucy.pga.C1534 nseq=10	114	4e-27	FNHG4213.b1	112	3e-26	637785468 Tcr_0752 Uncharacterized cytoplasmic domain of
637785469 Tcr_0753 hypothetical protein [Thiomicrospira	combined.4082501.4082545.lucy.pga.C1534 nseq=10	76	1e-15	FOSS10952.y2	78	5e-16	637785469 Tcr_0753 hypothetical protein [Thiomicrospira
637785470 Tcr_0754 response regulator receiver domain protein	combined.4082501.4082545.lucy.pga.C1534 nseq=10	216	1e-57	FNHG7646.g1	127	8e-31	637785470 Tcr_0754 response regulator receiver domain protein
637785471 Tcr_0755 CheW protein (IMGterm) [Thiomicrospira	combined.4082501.4082545.lucy.pga.C1534 nseq=10	215	3e-57	FOSS9365.y2	141	7e-35	637785471 Tcr_0755 CheW protein (IMGterm) [Thiomicrospira
637785472 Tcr_0756 hypothetical protein [Thiomicrospira	combined.4082501.4082545.lucy.pga.C1534 nseq=10	141	2e-34	FNHG4213.b1	63	8e-11	637785472 Tcr_0756 hypothetical protein [Thiomicrospira
637785473 Tcr_0757 MCP methyltransferase, CheR-type (IMGterm)	combined.4082501.4082545.lucy.pga.C4468 nseq=3	306	3e-84	FOSS9169.y1	46	1e-05	637785473 Tcr_0757 MCP methyltransferase, CheR-type (IMGterm)
637785474 Tcr_0758 response regulator receiver (CheY-like)	combined.4082501.4082545.lucy.pga.C1533 nseq=7	526	1e-150	FNHG7313.b1	113	7e-43	637785474 Tcr_0758 response regulator receiver (CheY-like)
637785475 Tcr_0759 methyl-accepting chemotaxis sensory	combined.4082501.4082545.lucy.pga.C1532 nseq=5	216	7e-57	FNHG7313.g1	232	1e-61	637785475 Tcr_0759 methyl-accepting chemotaxis sensory
637785476 Tcr_0760 hypothetical protein [Thiomicrospira	combined.4082501.4082545.lucy.pga.C1532 nseq=5	130	3e-32	FNHG6801.b1	111	4e-26	637785476 Tcr_0760 hypothetical protein [Thiomicrospira
637785477 Tcr_0761 hypothetical protein [Thiomicrospira	combined.4082501.4082545.lucy.pga.C1532 nseq=5	135	1e-33	FOSS2164.b1	69	3e-13	637785477 Tcr_0761 hypothetical protein [Thiomicrospira
637785478 Tcr_0762 Peptidylprolyl isomerase, FKBP-type	combined.4082501.4082545.lucy.pga.C2648 nseq=2	267	1e-72	FOSS12611.y1	309	3e-85	637785478 Tcr_0762 Peptidylprolyl isomerase, FKBP-type
637785479 Tcr_0763 thioredoxin reductase [Thiomicrospira	combined.4082501.4082545.lucy.pga.C3643 nseq=4	498	1e-142	FOSS14307.x2	459	1e-130	637785479 Tcr_0763 thioredoxin reductase [Thiomicrospira
637785480 Tcr_0764 DNA translocase FtsK (IMGterm)	combined.4082501.4082545.lucy.pga.C3644 nseq=10	837	0	FNHG3677.g1	402	1e-112	637785480 Tcr_0764 DNA translocase FtsK (IMGterm)
637785481 Tcr_0765 outer membrane lipoprotein carrier protein	combined.4082501.4082545.lucy.pga.C3644 nseq=10	263	2e-71	FOSS1910.g1	143	3e-35	637785481 Tcr_0765 outer membrane lipoprotein carrier protein
637785482 Tcr_0766 Recombination protein MgsA (IMGterm)	combined.4082501.4082545.lucy.pga.C3644 nseq=10	618	1e-178	FOSS4636.x2	265	1e-71	637785482 Tcr_0766 Recombination protein MgsA (IMGterm)
637785483 Tcr_0767 camphor resistance protein CrcB (IMGterm)	combined.4082501.4082545.lucy.pga.C5179 nseq=9	159	2e-40	FOSS15579.y1	159	2e-40	637785483 Tcr_0767 camphor resistance protein CrcB (IMGterm)
637785484 Tcr_0768 seryl-tRNA synthetase (EC 6.1.1.11)	combined.4082501.4082545.lucy.pga.C3645 nseq=2	459	1e-136	FOSS3484.y1	354	2e-98	637785484 Tcr_0768 seryl-tRNA synthetase (EC 6.1.1.11)
637785487 Tcr_0769 response regulator receiver (CheY-like) and	combined.4082501.4082545.lucy.pga.C2391 nseq=6	74	3e-14	FOSS2022.b1	134	3e-37	637785487 Tcr_0769 response regulator receiver (CheY-like) and
637785488 Tcr_0770 diguanylate phosphodiesterase (EAL domain)	combined.4082501.4082545.lucy.pga.C5527 nseq=69	85	2e-17	FOSS9545.y2	75	3e-14	637785488 Tcr_0770 diguanylate phosphodiesterase (EAL domain)
637785489 Tcr_0771 hypothetical protein [Thiomicrospira	combined.4082501.4082545.lucy.pga.C6041 nseq=9	28	2.1	FNHG7829.g1	32	0.16	637785489 Tcr_0771 hypothetical protein [Thiomicrospira
637785490 Tcr_0772 HAD-superfamily hydrolase YedP	combined.4082501.4082545.lucy.pga.C5332 nseq=4	163	4e-41	FNHG6239.b1	29	1.3	637785490 Tcr_0772 HAD-superfamily hydrolase YedP
637785491 Tcr_0773 hypothetical protein [Thiomicrospira	combined.4082501.4082545.lucy.pga.C5332 nseq=4	127	5e-30	FOSS13368.x2	251	2e-67	637785491 Tcr_0773 hypothetical protein [Thiomicrospira
637785492 Tcr_0774 Alpha amylase, catalytic region	combined.4082501.4082545.lucy.pga.C5333 nseq=2	154	2e-53	FOSS12826.x1	229	1e-60	637785492 Tcr_0774 Alpha amylase, catalytic region
637785493 Tcr_0775 Glycerate kinase [Thiomicrospira crunogena	combined.4082501.4082545.lucy.pga.C1881 nseq=6	262	1e-70	FNHG2954.b1	119	2e-27	637785493 Tcr_0775 Glycerate kinase [Thiomicrospira crunogena
637785494 Tcr_0776 diguanylate cyclase/phosphodiesterase (GGDEF	combined.4082501.4082545.lucy.pga.C5620 nseq=55	188	5e-48	FOSS7587.y1	111	6e-25	637785494 Tcr_0776 diguanylate cyclase/phosphodiesterase (GGDEF
637785495 Tcr_0777 methyl-accepting chemotaxis sensory	combined.4082501.4082545.lucy.pga.C1953 nseq=4	276	1e-74	FOSS5309.x1	215	2e-56	637785495 Tcr_0777 methyl-accepting chemotaxis sensory
637785496 Tcr_0778 hypothetical protein [Thiomicrospira	combined.4082501.4082545.lucy.pga.C1245 nseq=13	38	0.0004	FNHG2519.b1	27	0.79	637785496 Tcr_0778 hypothetical protein [Thiomicrospira
637785497 Tcr_0779 DEAD/DEAH box helicase-like [Thiomicrospira	combined.4082501.4082545.lucy.pga.C128 nseq=2	262	1e-94	FOSS11210.y1	374	1e-104	637785497 Tcr_0779 DEAD/DEAH box helicase-like [Thiomicrospira
637785498 Tcr_0780 YceI [Thiomicrospira crunogena XCL-2:	combined.4082501.4082545.lucy.pga.C1543 nseq=2	52	6e-08	FNHG4233.b1	115	8e-27	637785498 Tcr_0780 YceI [Thiomicrospira crunogena XCL-2:
637785499 Tcr_0781 Cytochrome B561 [Thiomicrospira crunogena	combined.4082501.4082545.lucy.pga.C1479 nseq=7	34	0.019	FOSS8989.x1	85	8e-18	637785499 Tcr_0781 Cytochrome B561 [Thiomicrospira crunogena
637785500 Tcr_0782 hypothetical protein [Thiomicrospira	combined.4082501.4082545.lucy.pga.C90 nseq=2	58	2e-09	FNHG9972.b1	137	2e-33	637785500 Tcr_0782 hypothetical protein [Thiomicrospira
637785501 Tcr_0783 peptide methionine sulfoxide reductase	combined.4082501.4082545.lucy.pga.C2699 nseq=4	587	1e-168	FNHG9001.g1	274	2e-74	637785501 Tcr_0783 peptide methionine sulfoxide reductase
637785502 Tcr_0784 Alkyl hydroperoxide reductase/ Thiol	combined.4082501.4082545.lucy.pga.C5430 nseq=2	87	1e-18	FNHG2160.g1	102	4e-23	637785502 Tcr_0784 Alkyl hydroperoxide reductase/ Thiol
637785503 Tcr_0785 diguanylate cyclase (GGDEF domain)	combined.4082501.4082545.lucy.pga.C5351 nseq=8	114	6e-26	FOSS5107.y2	104	4e-23	637785503 Tcr_0785 diguanylate cyclase (GGDEF domain)
637785504 Tcr_0786 transcriptional regulator, BadM/Rrf2 family	combined.4082501.4082545.lucy.pga.C5733 nseq=3	62	6e-11	FOSS11800.y1	59	6e-10	637785504 Tcr_0786 transcriptional regulator, BadM/Rrf2 family
637785505 Tcr_0787 hypothetical protein [Thiomicrospira	combined.4082501.4082545.lucy.pga.C4648 nseq=2	48	1e-06	FOSS14346.x2	30	0.24	637785505 Tcr_0787 hypothetical protein [Thiomicrospira
637785506 Tcr_0788 transcriptional regulator, BadM/Rrf2 family	combined.4082501.4082545.lucy.pga.C5733 nseq=3	72	3e-14	FOSS11800.y1	39	0.0003	637785506 Tcr_0788 transcriptional regulator, BadM/Rrf2 family
637785507 Tcr_0789 Protein of unknown function DUF469	combined.4082501.4082545.lucy.pga.C6021 nseq=2	27	0.69	FOSS15271.x2	27	1.4	637785507 Tcr_0789 Protein of unknown function DUF469
637785508 Tcr_0790 Elongation factor P/YeiP [Thiomicrospira	combined.4082501.4082545.lucy.pga.C5068 nseq=2	97	1e-21	FOSS15175.y1	102	5e-23	637785508 Tcr_0790 Elongation factor P/YeiP [Thiomicrospira
637785509 Tcr_0791 hypothetical protein [Thiomicrospira	combined.4082501.4082545.lucy.pga.C4681 nseq=19	222	6e-59	FNHG3367.b1	200	2e-52	637785509 Tcr_0791 hypothetical protein [Thiomicrospira
637785510 Tcr_0792 hypothetical protein [Thiomicrospira	combined.4082501.4082545.lucy.pga.C4681 nseq=19	365	1e-102	FOSS11909.y1	338	5e-94	637785510 Tcr_0792 hypothetical protein [Thiomicrospira
637785511 Tcr_0793 Peptidase S13, D-Ala-D-Ala carboxypeptidase	combined.4082501.4082545.lucy.pga.C4845 nseq=6	244	2e-65	FOSS12747.x1	31	0.58	637785511 Tcr_0793 Peptidase S13, D-Ala-D-Ala carboxypeptidase
637785512 Tcr_0794 hypothetical protein [Thiomicrospira	combined.4082501.4082545.lucy.pga.C4681 nseq=19	335	5e-93	FOSS14479.y2	68	2e-12	637785512 Tcr_0794 hypothetical protein [Thiomicrospira
637785513 Tcr_0795 3-isopropylmalate dehydratase, large subunit	combined.4082501.4082545.lucy.pga.C4682 nseq=17	462	1e-131	FOSS2620.g2	422	1e-119	637785513 Tcr_0795 3-isopropylmalate dehydratase, large subunit
637785514 Tcr_0796 3-isopropylmalate dehydratase, small subunit	combined.4082501.4082545.lucy.pga.C4682 nseq=17	346	2e-96	FNHG546.g1	201	8e-53	637785514 Tcr_0796 3-isopropylmalate dehydratase, small subunit
637785515 Tcr_0797 3-isopropylmalate dehydrogenase (EC	combined.4082501.4082545.lucy.pga.C4682 nseq=17	608	1e-175	FOSS8897.x1	324	2e-89	637785515 Tcr_0797 3-isopropylmalate dehydrogenase (EC
637785516 Tcr_0798 Peptidase M23B [Thiomicrospira crunogena	combined.4082501.4082545.lucy.pga.C4682 nseq=17	436	1e-123	FOSS13782.y2	117	3e-27	637785516 Tcr_0798 Peptidase M23B [Thiomicrospira crunogena
637785517 Tcr_0799 Protein of unknown function DUF583	combined.4082501.4082545.lucy.pga.C4682 nseq=17	202	3e-53	FOSS13397.y2	30	0.2	637785517 Tcr_0799 Protein of unknown function DUF583
637785518 Tcr_0800 aspartate semialdehyde dehydrogenase (EC	combined.4082501.4082545.lucy.pga.C3713 nseq=3	437	1e-123	FNHG5621.g1	387	1e-108	637785518 Tcr_0800 aspartate semialdehyde dehydrogenase (EC
637785519 Tcr_0801 tRNA pseudouridine synthase A	combined.4082501.4082545.lucy.pga.C4683 nseq=11	347	2e-96	FOSS6160.x1	348	5e-97	637785519 Tcr_0801 tRNA pseudouridine synthase A
637785520 Tcr_0802 phosphoribosylanthranilate isomerase (EC	combined.4082501.4082545.lucy.pga.C4683 nseq=11	233	3e-62	FOSS5019.x1	95	1e-20	637785520 Tcr_0802 phosphoribosylanthranilate isomerase (EC
637785521 Tcr_0803 tryptophan synthase, beta chain (EC	combined.4082501.4082545.lucy.pga.C4683 nseq=11	707	0	FOSS11614.y1	385	1e-108	637785521 Tcr_0803 tryptophan synthase, beta chain (EC
637785522 Tcr_0804 tryptophan synthase, alpha chain (EC	combined.4082501.4082545.lucy.pga.C4683 nseq=11	350	1e-97	FNHG8180.g1	137	3e-33	637785522 Tcr_0804 tryptophan synthase, alpha chain (EC
637785523 Tcr_0805 acetyl-coenzyme A carboxylase carboxyl	combined.4082501.4082545.lucy.pga.C986 nseq=3	468	1e-133	FOSS3850.y1	341	1e-94	637785523 Tcr_0805 acetyl-coenzyme A carboxylase carboxyl
637785524 Tcr_0806 FolC bifunctional protein [Thiomicrospira	combined.4082501.4082545.lucy.pga.C4884 nseq=2	357	2e-99	FOSS8545.y2	365	1e-101	637785524 Tcr_0806 FolC bifunctional protein [Thiomicrospira
637785525 Tcr_0807 Sporulation related [Thiomicrospira	combined.4082501.4082545.lucy.pga.C4684 nseq=22	132	5e-32	FNHG5647.b1	130	2e-31	637785525 Tcr_0807 Sporulation related [Thiomicrospira
637785526 Tcr_0808 amidophosphoribosyltransferase (EC 2.4.2.14)	combined.4082501.4082545.lucy.pga.C4684 nseq=22	523	0	FNHG9299.g1	380	1e-106	637785526 Tcr_0808 amidophosphoribosyltransferase (EC 2.4.2.14)
637785527 Tcr_0809 O-succinylhomoserine sulfhydrylase	combined.4082501.4082545.lucy.pga.C4684 nseq=22	613	1e-176	FNHG6080.b1	327	2e-90	637785527 Tcr_0809 O-succinylhomoserine sulfhydrylase
637785528 Tcr_0810 hypothetical protein [Thiomicrospira	combined.4082501.4082545.lucy.pga.C4684 nseq=22	116	9e-28	FOSS8443.x1	31	0.073	637785528 Tcr_0810 hypothetical protein [Thiomicrospira
637785529 Tcr_0811 Ribosomal RNA methyltransferase RrmJ/FtsJ	combined.4082501.4082545.lucy.pga.C3719 nseq=3	247	1e-66	FNHG8125.b1	118	8e-28	637785529 Tcr_0811 Ribosomal RNA methyltransferase RrmJ/FtsJ
637785530 Tcr_0812 ATP-dependent metalloprotease FtsH	combined.4082501.4082545.lucy.pga.C4685 nseq=8	916	0	FNHG8982.b1	320	3e-90	637785530 Tcr_0812 ATP-dependent metalloprotease FtsH
637785531 Tcr_0813 Dihydropteroate synthase (EC 2.5.1.15)	combined.4082501.4082545.lucy.pga.C886 nseq=2	216	4e-57	FOSS7432.y1	126	3e-30	637785531 Tcr_0813 Dihydropteroate synthase (EC 2.5.1.15)
637785532 Tcr_0814 phosphoglucosamine mutase (EC 5.4.2.10)	combined.4082501.4082545.lucy.pga.C4686 nseq=20	626	1e-180	FNHG8982.g1	217	4e-57	637785532 Tcr_0814 phosphoglucosamine mutase (EC 5.4.2.10)
637785533 Tcr_0815 triosephosphate isomerase (EC 5.3.1.1)	combined.4082501.4082545.lucy.pga.C4686 nseq=20	370	1e-103	FOSS4850.y1	228	1e-60	637785533 Tcr_0815 triosephosphate isomerase (EC 5.3.1.1)
637785534 Tcr_0816 protein translocase subunit secG (IMGterm)	combined.4082501.4082545.lucy.pga.C4686 nseq=20	79	1e-16	FOSS13940.x2	84	9e-18	637785534 Tcr_0816 protein translocase subunit secG (IMGterm)
637785536 Tcr_0817 NADH-ubiquinone/plastoquinone	combined.4082501.4082545.lucy.pga.C4686 nseq=20	177	4e-46	FNHG3343.b1	25	3.2	637785536 Tcr_0817 NADH-ubiquinone/plastoquinone
637785537 Tcr_0818 NADH-quinone oxidoreductase, B subunit	combined.4082501.4082545.lucy.pga.C4686 nseq=20	275	3e-75	FOSS6533.y2	56	4e-09	637785537 Tcr_0818 NADH-quinone oxidoreductase, B subunit
637785538 Tcr_0819 NADH (or F420H2) dehydrogenase, subunit C	combined.4082501.4082545.lucy.pga.C4686 nseq=20	337	9e-94	FNHG1438.g1	213	4e-56	637785538 Tcr_0819 NADH (or F420H2) dehydrogenase, subunit C
637785539 Tcr_0820 NADH dehydrogenase I, D subunit	combined.4082501.4082545.lucy.pga.C45 nseq=3	759	0	FOSS9701.y2	541	1e-160	637785539 Tcr_0820 NADH dehydrogenase I, D subunit
637785540 Tcr_0821 NADH-quinone oxidoreductase, E subunit	combined.4082501.4082545.lucy.pga.C45 nseq=3	234	5e-63	FOSS976.g1	181	7e-47	637785540 Tcr_0821 NADH-quinone oxidoreductase, E subunit
637785541 Tcr_0822 NADH-quinone oxidoreductase, F subunit	combined.4082501.4082545.lucy.pga.C4687 nseq=9	791	0	FOSS976.g1	243	5e-65	637785541 Tcr_0822 NADH-quinone oxidoreductase, F subunit
637785542 Tcr_0823 NADH-quinone oxidoreductase, chain G	combined.4082501.4082545.lucy.pga.C5679 nseq=2	588	1e-171	FNHG7140.b1	360	1e-100	637785542 Tcr_0823 NADH-quinone oxidoreductase, chain G
637785543 Tcr_0824 Respiratory-chain NADH dehydrogenase,	combined.4082501.4082545.lucy.pga.C4688 nseq=7	485	1e-138	FOSS1562.b1	189	8e-49	637785543 Tcr_0824 Respiratory-chain NADH dehydrogenase,
637785544 Tcr_0825 NADH-quinone oxidoreductase, chain I	combined.4082501.4082545.lucy.pga.C955 nseq=3	309	2e-85	FOSS2541.g2	293	2e-80	637785544 Tcr_0825 NADH-quinone oxidoreductase, chain I
637785545 Tcr_0826 NADH-ubiquinone/plastoquinone	combined.4082501.4082545.lucy.pga.C955 nseq=3	241	1e-64	FOSS11449.x1	87	3e-18	637785545 Tcr_0826 NADH-ubiquinone/plastoquinone
637785546 Tcr_0827 NADH-ubiquinone oxidoreductase, chain 4L	combined.4082501.4082545.lucy.pga.C3113 nseq=2	109	8e-26	FOSS2657.b1	28	0.61	637785546 Tcr_0827 NADH-ubiquinone oxidoreductase, chain 4L
637785547 Tcr_0828 proton-translocating NADH-quinone	combined.4082501.4082545.lucy.pga.C5364 nseq=5	554	1e-158	FNHG9142.g1	221	3e-58	637785547 Tcr_0828 proton-translocating NADH-quinone
637785548 Tcr_0829 proton-translocating NADH-quinone	combined.4082501.4082545.lucy.pga.C1497 nseq=4	446	1e-126	FOSS15996.x2	421	1e-121	637785548 Tcr_0829 proton-translocating NADH-quinone
637785549 Tcr_0830 Proton-translocating NADH-quinone	combined.4082501.4082545.lucy.pga.C5252 nseq=3	399	1e-112	FOSS6034.y1	397	1e-111	637785549 Tcr_0830 Proton-translocating NADH-quinone
637785550 Tcr_0831 hypothetical protein [Thiomicrospira	combined.4082501.4082545.lucy.pga.C1496 nseq=44	159	8e-41	FOSS15996.y2	95	4e-21	637785550 Tcr_0831 hypothetical protein [Thiomicrospira
637785552 Tcr_0832 Phage integrase [Thiomicrospira crunogena	combined.4082501.4082545.lucy.pga.C6162 nseq=3	49	2e-06	FOSS15340.x2	45	3e-05	637785552 Tcr_0832 Phage integrase [Thiomicrospira crunogena
637785553 Tcr_0833 hypothetical protein [Thiomicrospira	combined.4082501.4082545.lucy.pga.C5926 nseq=3	28	2.9	FNHG2977.b1	27	4.2	637785553 Tcr_0833 hypothetical protein [Thiomicrospira
637785554 Tcr_0834 hypothetical protein [Thiomicrospira	combined.4082501.4082545.lucy.pga.C5935 nseq=2	25	5.5	FOSS5254.x1	28	0.98	637785554 Tcr_0834 hypothetical protein [Thiomicrospira
637785555 Tcr_0835 hypothetical protein [Thiomicrospira	combined.4082501.4082545.lucy.pga.C1330 nseq=3	35	0.12	FNHG7624.b1	177	2e-44	637785555 Tcr_0835 hypothetical protein [Thiomicrospira
637785556 Tcr_0836 hypothetical protein [Thiomicrospira	combined.4082501.4082545.lucy.pga.C3971 nseq=4	31	0.21	FNHG4439.g1	27	4.4	637785556 Tcr_0836 hypothetical protein [Thiomicrospira
637785557 Tcr_0837 hypothetical protein [Thiomicrospira	combined.4082501.4082545.lucy.pga.C1347 nseq=2	27	0.94	FNHG9095.g1	26	1.8	637785557 Tcr_0837 hypothetical protein [Thiomicrospira
637785558 Tcr_0838 ribulose 1,5-bisphosphate carboxylase large	combined.4082501.4082545.lucy.pga.C2055 nseq=2	704	0	FNHG8987.g1	92	2e-19	637785558 Tcr_0838 ribulose 1,5-bisphosphate carboxylase large
637785559 Tcr_0839 ribulose 1,5-bisphosphate carboxylase small	combined.4082501.4082545.lucy.pga.C1529 nseq=6	209	1e-55	FOSS13166.x2	171	4e-44	637785559 Tcr_0839 ribulose 1,5-bisphosphate carboxylase small
637785560 Tcr_0840 putative carboxysome structural peptide	combined.4082501.4082545.lucy.pga.C3060 nseq=18	386	1e-108	FNHG3919.g1	90	2e-18	637785560 Tcr_0840 putative carboxysome structural peptide
637785561 Tcr_0841 carboxysome shell protein CsoS3	combined.4082501.4082545.lucy.pga.C1530 nseq=6	640	0	FOSS13166.y2	299	1e-81	637785561 Tcr_0841 carboxysome shell protein CsoS3
637785562 Tcr_0842 Ethanolamine utilization protein	combined.4082501.4082545.lucy.pga.C1530 nseq=6	155	2e-39	FNHG8497.g1	27	1	637785562 Tcr_0842 Ethanolamine utilization protein
637785563 Tcr_0843 Ethanolamine utilization protein	combined.4082501.4082545.lucy.pga.C5790 nseq=3	115	2e-27	FOSS15388.y1	26	2.4	637785563 Tcr_0843 Ethanolamine utilization protein
637785564 Tcr_0844 microcompartments protein [Thiomicrospira	combined.4082501.4082545.lucy.pga.C1529 nseq=6	146	8e-37	FNHG2175.b1	127	4e-31	637785564 Tcr_0844 microcompartments protein [Thiomicrospira
637785565 Tcr_0845 microcompartments protein [Thiomicrospira	combined.4082501.4082545.lucy.pga.C1529 nseq=6	152	1e-38	FNHG2175.b1	128	3e-31	637785565 Tcr_0845 microcompartments protein [Thiomicrospira
637785566 Tcr_0846 microcompartments protein [Thiomicrospira	combined.4082501.4082545.lucy.pga.C1529 nseq=6	150	4e-38	FNHG2175.b1	128	3e-31	637785566 Tcr_0846 microcompartments protein [Thiomicrospira
637785567 Tcr_0847 Rubrerythrin [Thiomicrospira crunogena	combined.4082501.4082545.lucy.pga.C5791 nseq=2	262	3e-71	FOSS3453.g1	266	3e-72	637785567 Tcr_0847 Rubrerythrin [Thiomicrospira crunogena
637785568 Tcr_0848 pterin-4-alpha-carbinolamine dehydratase (EC	combined.4082501.4082545.lucy.pga.C5791 nseq=2	101	3e-23	FOSS3453.g1	66	2e-12	637785568 Tcr_0848 pterin-4-alpha-carbinolamine dehydratase (EC
637785569 Tcr_0849 hypothetical protein [Thiomicrospira	combined.4082501.4082545.lucy.pga.C5112 nseq=2	27	1.2	FOSS1571.g1	48	7e-07	637785569 Tcr_0849 hypothetical protein [Thiomicrospira
637785570 Tcr_0850 Ham1-like protein [Thiomicrospira crunogena	combined.4082501.4082545.lucy.pga.C2727 nseq=2	244	7e-66	FOSS5074.x1	201	9e-53	637785570 Tcr_0850 Ham1-like protein [Thiomicrospira crunogena
637785571 Tcr_0851 hypothetical protein [Thiomicrospira	combined.4082501.4082545.lucy.pga.C3567 nseq=3	324	9e-90	FOSS8519.x1	28	1.9	637785571 Tcr_0851 hypothetical protein [Thiomicrospira
637785572 Tcr_0852 transcriptional regulator, LysR family	combined.4082501.4082545.lucy.pga.C846 nseq=4	442	1e-125	FOSS5837.x1	273	5e-74	637785572 Tcr_0852 transcriptional regulator, LysR family
637785573 Tcr_0853 NADH/Ubiquinone/plastoquinone (complex I)	combined.4082501.4082545.lucy.pga.C5364 nseq=5	97	8e-21	FOSS3179.g1	50	9e-07	637785573 Tcr_0853 NADH/Ubiquinone/plastoquinone (complex I)
637785574 Tcr_0854 hypothetical protein [Thiomicrospira	combined.4082501.4082545.lucy.pga.C1954 nseq=3	29	4.4	FNHG3909.b1	52	7e-07	637785574 Tcr_0854 hypothetical protein [Thiomicrospira
637785575 Tcr_0855 Histone deacetylase superfamily	combined.4082501.4082545.lucy.pga.C2915 nseq=7	214	1e-56	FOSS2018.g1	84	3e-17	637785575 Tcr_0855 Histone deacetylase superfamily
637785576 Tcr_0856 Metal-dependent protein hydrolase	combined.4082501.4082545.lucy.pga.C342 nseq=9	385	1e-108	FOSS15733.x1	27	6.7	637785576 Tcr_0856 Metal-dependent protein hydrolase
637785577 Tcr_0857 BFD-like (2Fe-2S)-binding region	combined.4082501.4082545.lucy.pga.C4693 nseq=4	45	3e-06	FNHG4747.b1	35	0.003	637785577 Tcr_0857 BFD-like (2Fe-2S)-binding region
637785578 Tcr_0858 putative prophage repressor [Thiomicrospira	combined.4082501.4082545.lucy.pga.C2829 nseq=7	68	1e-12	FNHG1718.g1	222	4e-59	637785578 Tcr_0858 putative prophage repressor [Thiomicrospira
637785579 Tcr_0859 DNA-directed DNA polymerase [Thiomicrospira	combined.4082501.4082545.lucy.pga.C4286 nseq=2	341	2e-94	FOSS9110.x1	164	4e-41	637785579 Tcr_0859 DNA-directed DNA polymerase [Thiomicrospira
637785580 Tcr_0860 diguanylate phosphodiesterase (EAL domain)	combined.4082501.4082545.lucy.pga.C2095 nseq=25	255	1e-68	FNHG9134.g1	162	9e-41	637785580 Tcr_0860 diguanylate phosphodiesterase (EAL domain)
637785581 Tcr_0861 diguanylate cyclase (GGDEF domain)	combined.4082501.4082545.lucy.pga.C5601 nseq=4	90	5e-19	FOSS2021.g1	87	4e-18	637785581 Tcr_0861 diguanylate cyclase (GGDEF domain)
637785582 Tcr_0862 GCN5-related N-acetyltransferase	combined.4082501.4082545.lucy.pga.C555 nseq=4	54	9e-09	FOSS2083.b1	51	1e-07	637785582 Tcr_0862 GCN5-related N-acetyltransferase
637785583 Tcr_0863 DTW [Thiomicrospira crunogena XCL-2:	combined.4082501.4082545.lucy.pga.C555 nseq=4	77	4e-30	FOSS6147.x1	28	1	637785583 Tcr_0863 DTW [Thiomicrospira crunogena XCL-2:
637785584 Tcr_0864 hypothetical protein [Thiomicrospira	combined.4082501.4082545.lucy.pga.C6237 nseq=4	30	1.5	FOSS4966.x2	30	2.1	637785584 Tcr_0864 hypothetical protein [Thiomicrospira
637785585 Tcr_0865 hypothetical protein [Thiomicrospira	combined.4082501.4082545.lucy.pga.C3020 nseq=2	32	0.45	FOSS15565.y1	36	0.026	637785585 Tcr_0865 hypothetical protein [Thiomicrospira
637785586 Tcr_0866 DNA repair protein RecN [Thiomicrospira	combined.4082501.4082545.lucy.pga.C4399 nseq=80	676	0	FOSS5544.y2	308	2e-84	637785586 Tcr_0866 DNA repair protein RecN [Thiomicrospira
637785587 Tcr_0867 NAD(+) kinase [Thiomicrospira crunogena	combined.4082501.4082545.lucy.pga.C3803 nseq=3	445	1e-126	FOSS10733.y1	128	1e-30	637785587 Tcr_0867 NAD(+) kinase [Thiomicrospira crunogena
637785588 Tcr_0868 heat-inducible transcription repressor HrcA	combined.4082501.4082545.lucy.pga.C4474 nseq=7	192	6e-50	FOSS2043.g1	65	2e-11	637785588 Tcr_0868 heat-inducible transcription repressor HrcA
637785589 Tcr_0869 GrpE protein [Thiomicrospira crunogena	combined.4082501.4082545.lucy.pga.C4399 nseq=80	221	7e-59	FOSS5746.y2	117	2e-27	637785589 Tcr_0869 GrpE protein [Thiomicrospira crunogena
637785590 Tcr_0870 Heat shock protein Hsp70 [Thiomicrospira	combined.4082501.4082545.lucy.pga.C4399 nseq=80	992	0	FOSS13882.x2	492	1e-140	637785590 Tcr_0870 Heat shock protein Hsp70 [Thiomicrospira
637785591 Tcr_0871 Heat shock protein DnaJ [Thiomicrospira	combined.4082501.4082545.lucy.pga.C4399 nseq=80	447	1e-126	FOSS7069.x1	214	3e-56	637785591 Tcr_0871 Heat shock protein DnaJ [Thiomicrospira
637785592 Tcr_0872 dihydrodipicolinate reductase (EC 1.3.1.26)	combined.4082501.4082545.lucy.pga.C4399 nseq=80	442	1e-125	FOSS5967.x1	249	6e-67	637785592 Tcr_0872 dihydrodipicolinate reductase (EC 1.3.1.26)
637785593 Tcr_0873 hypothetical protein [Thiomicrospira	(51 letters)		(51 letters)	(51 letters)		(51 letters)	637785593 Tcr_0873 hypothetical protein [Thiomicrospira
637785594 Tcr_0874 hypothetical protein [Thiomicrospira	combined.4082501.4082545.lucy.pga.C3109 nseq=11	35	0.01	FNHG7605.g1	27	1.8	637785594 Tcr_0874 hypothetical protein [Thiomicrospira
637785595 Tcr_0875 Class I peptide chain release factor	combined.4082501.4082545.lucy.pga.C53 nseq=2	164	6e-42	FNHG2960.g1	164	6e-42	637785595 Tcr_0875 Class I peptide chain release factor
637785596 Tcr_0876 Drug resistance transporter Bcr/CflA	combined.4082501.4082545.lucy.pga.C5207 nseq=2	148	2e-36	FNHG8892.b1	121	3e-28	637785596 Tcr_0876 Drug resistance transporter Bcr/CflA
637785597 Tcr_0877 hypothetical protein [Thiomicrospira	combined.4082501.4082545.lucy.pga.C1690 nseq=3	26	1.2	FOSS14118.y2	32	0.042	637785597 Tcr_0877 hypothetical protein [Thiomicrospira
637785598 Tcr_0878 carbamoyl-phosphate synthase small subunit	combined.4082501.4082545.lucy.pga.C915 nseq=7	623	1e-179	FOSS7069.y1	414	1e-116	637785598 Tcr_0878 carbamoyl-phosphate synthase small subunit
637785599 Tcr_0879 carbamoyl-phosphate synthase large subunit	combined.4082501.4082545.lucy.pga.C1177 nseq=31	1812	0	FOSS9798.y2	550	1e-157	637785599 Tcr_0879 carbamoyl-phosphate synthase large subunit
637785600 Tcr_0880 GreA/GreB family elongation factor (IMGterm)	combined.4082501.4082545.lucy.pga.C1177 nseq=31	244	6e-66	FOSS2205.b1	113	2e-26	637785600 Tcr_0880 GreA/GreB family elongation factor (IMGterm)
637785601 Tcr_0881 hypothetical protein [Thiomicrospira	combined.4082501.4082545.lucy.pga.C5578 nseq=7	27	1.1	FOSS3913.y1	27	1.3	637785601 Tcr_0881 hypothetical protein [Thiomicrospira
637785602 Tcr_0882 hypothetical protein [Thiomicrospira	combined.4082501.4082545.lucy.pga.C2176 nseq=5	75	4e-15	FOSS1437.g1	38	0.0006	637785602 Tcr_0882 hypothetical protein [Thiomicrospira
637785603 Tcr_0883 Protein of unknown function DUF455	combined.4082501.4082545.lucy.pga.C2176 nseq=5	421	1e-119	FOSS2278.b1	229	3e-61	637785603 Tcr_0883 Protein of unknown function DUF455
637785604 Tcr_0884 hypothetical protein [Thiomicrospira	combined.4082501.4082545.lucy.pga.C1277 nseq=3	49	6e-07	FOSS10417.x1	42	8e-05	637785604 Tcr_0884 hypothetical protein [Thiomicrospira
637785605 Tcr_0885 N-acetylglucosamine kinase (EC 2.7.1.59)	combined.4082501.4082545.lucy.pga.C2176 nseq=5	197	2e-51	FOSS5325.y2	244	2e-65	637785605 Tcr_0885 N-acetylglucosamine kinase (EC 2.7.1.59)
637785606 Tcr_0886 thiol-disulfide isomerase and thioredoxins	combined.4082501.4082545.lucy.pga.C2175 nseq=5	75	3e-15	FOSS5325.x1	170	6e-44	637785606 Tcr_0886 thiol-disulfide isomerase and thioredoxins
637785607 Tcr_0887 Patatin [Thiomicrospira crunogena XCL-2:	combined.4082501.4082545.lucy.pga.C6275 nseq=11	107	7e-24	FOSS12003.y1	271	3e-73	637785607 Tcr_0887 Patatin [Thiomicrospira crunogena XCL-2:
637785608 Tcr_0888 Short-chain dehydrogenase/reductase SDR	combined.4082501.4082545.lucy.pga.C2175 nseq=5	392	1e-110	FOSS390.g1	182	6e-47	637785608 Tcr_0888 Short-chain dehydrogenase/reductase SDR
637785609 Tcr_0889 Protein of unknown function DUF502	combined.4082501.4082545.lucy.pga.C2454 nseq=2	316	3e-87	FOSS7380.y1	155	5e-39	637785609 Tcr_0889 Protein of unknown function DUF502
637785610 Tcr_0890 aspartyl-tRNA synthetase (EC 6.1.1.12)	combined.4082501.4082545.lucy.pga.C5989 nseq=19	948	0	FOSS6626.y2	424	1e-123	637785610 Tcr_0890 aspartyl-tRNA synthetase (EC 6.1.1.12)
637785611 Tcr_0891 quinolinate synthetase A (IMGterm)	combined.4082501.4082545.lucy.pga.C5989 nseq=19	530	1e-151	FNHG4487.b1	180	4e-46	637785611 Tcr_0891 quinolinate synthetase A (IMGterm)
637785612 Tcr_0892 crossover junction endodeoxyribonuclease	combined.4082501.4082545.lucy.pga.C946 nseq=2	286	1e-78	FOSS10066.y1	114	9e-27	637785612 Tcr_0892 crossover junction endodeoxyribonuclease
637785613 Tcr_0893 Holliday junction DNA helicase subunit RuvA	combined.4082501.4082545.lucy.pga.C5989 nseq=19	252	4e-68	FOSS500.b1	98	1e-21	637785613 Tcr_0893 Holliday junction DNA helicase subunit RuvA
637785614 Tcr_0894 Holliday junction DNA helicase RuvB	combined.4082501.4082545.lucy.pga.C962 nseq=9	353	2e-98	FOSS7148.x1	297	3e-81	637785614 Tcr_0894 Holliday junction DNA helicase RuvB
637785615 Tcr_0895 MotA/TolQ/ExbB proton channel	combined.4082501.4082545.lucy.pga.C5990 nseq=40	318	7e-88	FNHG2271.b1	286	2e-78	637785615 Tcr_0895 MotA/TolQ/ExbB proton channel
637785616 Tcr_0896 Biopolymer transport protein ExbD/TolR	combined.4082501.4082545.lucy.pga.C5990 nseq=40	183	1e-47	FOSS12073.y1	174	6e-45	637785616 Tcr_0896 Biopolymer transport protein ExbD/TolR
637785617 Tcr_0897 TolA [Thiomicrospira crunogena XCL-2:	combined.4082501.4082545.lucy.pga.C5990 nseq=40	185	1e-47	FOSS4977.x2	134	2e-32	637785617 Tcr_0897 TolA [Thiomicrospira crunogena XCL-2:
637785618 Tcr_0898 TolB-like [Thiomicrospira crunogena XCL-2:	combined.4082501.4082545.lucy.pga.C5990 nseq=40	526	1e-162	FOSS4381.x1	228	1e-69	637785618 Tcr_0898 TolB-like [Thiomicrospira crunogena XCL-2:
637785619 Tcr_0899 OmpA/MotB [Thiomicrospira crunogena XCL-2:	combined.4082501.4082545.lucy.pga.C5990 nseq=40	177	1e-45	FNHG1592.g1	122	4e-29	637785619 Tcr_0899 OmpA/MotB [Thiomicrospira crunogena XCL-2:
637785620 Tcr_0900 TPR repeat domain protein [Thiomicrospira	combined.4082501.4082545.lucy.pga.C5990 nseq=40	193	3e-50	FOSS4381.y1	189	4e-49	637785620 Tcr_0900 TPR repeat domain protein [Thiomicrospira
637785621 Tcr_0901 ExsB [Thiomicrospira crunogena XCL-2:	combined.4082501.4082545.lucy.pga.C5990 nseq=40	315	6e-87	FOSS1881.b1	278	7e-76	637785621 Tcr_0901 ExsB [Thiomicrospira crunogena XCL-2:
637785624 Tcr_0902 hypothetical protein [Thiomicrospira	combined.4082501.4082545.lucy.pga.C5460 nseq=4	341	7e-95	FOSS9892.y2	330	1e-91	637785624 Tcr_0902 hypothetical protein [Thiomicrospira
637785625 Tcr_0903 hypothetical protein [Thiomicrospira	combined.4082501.4082545.lucy.pga.C2929 nseq=3	85	3e-18	FOSS7540.y1	90	1e-19	637785625 Tcr_0903 hypothetical protein [Thiomicrospira
637785626 Tcr_0904 Iron dependent repressor [Thiomicrospira	combined.4082501.4082545.lucy.pga.C2929 nseq=3	300	1e-82	FOSS7540.y1	189	4e-49	637785626 Tcr_0904 Iron dependent repressor [Thiomicrospira
637785627 Tcr_0905 signal transduction histidine kinase,	combined.4082501.4082545.lucy.pga.C4757 nseq=32	517	1e-147	FOSS2685.b1	174	4e-44	637785627 Tcr_0905 signal transduction histidine kinase,
637785628 Tcr_0906 nitrogen metabolism transcriptional	combined.4082501.4082545.lucy.pga.C4757 nseq=32	711	0	FOSS13933.y2	269	9e-73	637785628 Tcr_0906 nitrogen metabolism transcriptional
637785629 Tcr_0907 hypothetical protein [Thiomicrospira	combined.4082501.4082545.lucy.pga.C923 nseq=9	217	1e-57	FNHG5401.b1	263	3e-71	637785629 Tcr_0907 hypothetical protein [Thiomicrospira
637785630 Tcr_0908 hypothetical protein [Thiomicrospira	combined.4082501.4082545.lucy.pga.C5480 nseq=2	28	2.3	FOSS6406.y1	28	2.6	637785630 Tcr_0908 hypothetical protein [Thiomicrospira
637785631 Tcr_0909 hypothetical protein [Thiomicrospira	combined.4082501.4082545.lucy.pga.C1493 nseq=3	27	5.1	(307 letters)		(307 letters)	637785631 Tcr_0909 hypothetical protein [Thiomicrospira
637785632 Tcr_0910 hypothetical protein [Thiomicrospira	combined.4082501.4082545.lucy.pga.C3175 nseq=8	27	4.4	FOSS7100.y1	106	6e-24	637785632 Tcr_0910 hypothetical protein [Thiomicrospira
637785633 Tcr_0911 hypothetical protein [Thiomicrospira	combined.4082501.4082545.lucy.pga.C3736 nseq=8	24	6.3	FOSS5532.x1	24	7.2	637785633 Tcr_0911 hypothetical protein [Thiomicrospira
637785634 Tcr_0912 nitrogen regulatory protein P-II (IMGterm)	combined.4082501.4082545.lucy.pga.C5442 nseq=5	168	2e-43	FOSS7540.x1	164	3e-42	637785634 Tcr_0912 nitrogen regulatory protein P-II (IMGterm)
637785635 Tcr_0913 Phosphatidylserine decarboxylase	combined.4082501.4082545.lucy.pga.C4757 nseq=32	412	1e-116	FOSS2383.b1	342	8e-95	637785635 Tcr_0913 Phosphatidylserine decarboxylase
637785636 Tcr_0914 argininosuccinate synthase (EC 6.3.4.5)	combined.4082501.4082545.lucy.pga.C4757 nseq=32	717	0	FNHG9552.g1	470	1e-133	637785636 Tcr_0914 argininosuccinate synthase (EC 6.3.4.5)
637785637 Tcr_0915 phosphatidylglycerophosphatase (EC 3.1.3.27)	combined.4082501.4082545.lucy.pga.C4757 nseq=32	201	6e-53	FNHG1443.b1	152	3e-38	637785637 Tcr_0915 phosphatidylglycerophosphatase (EC 3.1.3.27)
637785638 Tcr_0916 Rhodanese-like [Thiomicrospira crunogena	combined.4082501.4082545.lucy.pga.C4577 nseq=10	169	9e-44	FNHG1443.b1	110	2e-29	637785638 Tcr_0916 Rhodanese-like [Thiomicrospira crunogena
637785639 Tcr_0917 Sodium:dicarboxylate symporter	combined.4082501.4082545.lucy.pga.C4757 nseq=32	558	1e-159	FNHG1443.g1	227	4e-60	637785639 Tcr_0917 Sodium:dicarboxylate symporter
637785640 Tcr_0918 hypothetical protein [Thiomicrospira	combined.4082501.4082545.lucy.pga.C5647 nseq=2	31	0.046	FNHG1443.g1	59	2e-10	637785640 Tcr_0918 hypothetical protein [Thiomicrospira
637785641 Tcr_0919 UDP-2,3-diacylglucosamine hydrolase (EC	combined.4082501.4082545.lucy.pga.C5614 nseq=42	282	4e-77	FNHG5619.b1	117	2e-27	637785641 Tcr_0919 UDP-2,3-diacylglucosamine hydrolase (EC
637785642 Tcr_0920 Peptidyl-prolyl cis-trans isomerase,	combined.4082501.4082545.lucy.pga.C999 nseq=2	303	1e-83	FOSS15985.x2	274	6e-75	637785642 Tcr_0920 Peptidyl-prolyl cis-trans isomerase,
637785643 Tcr_0921 Peptidylprolyl isomerase [Thiomicrospira	combined.4082501.4082545.lucy.pga.C5614 nseq=42	268	7e-73	FOSS15985.x2	171	7e-44	637785643 Tcr_0921 Peptidylprolyl isomerase [Thiomicrospira
637785644 Tcr_0922 glutaminyl-tRNA synthetase (EC 6.1.1.18)	combined.4082501.4082545.lucy.pga.C129 nseq=10	961	0	FNHG7522.b1	410	1e-115	637785644 Tcr_0922 glutaminyl-tRNA synthetase (EC 6.1.1.18)
637785645 Tcr_0923 cysteinyl-tRNA synthetase (EC 6.1.1.16)	combined.4082501.4082545.lucy.pga.C4832 nseq=41	716	0	FOSS13813.x2	523	1e-149	637785645 Tcr_0923 cysteinyl-tRNA synthetase (EC 6.1.1.16)
637785646 Tcr_0924 Lytic transglycosylase, catalytic	combined.4082501.4082545.lucy.pga.C3400 nseq=7	597	1e-171	FOSS13813.y2	334	1e-98	637785646 Tcr_0924 Lytic transglycosylase, catalytic
637785647 Tcr_0925 Lytic transglycosylase, catalytic	combined.4082501.4082545.lucy.pga.C219 nseq=9	487	1e-138	FOSS5173.x1	212	2e-55	637785647 Tcr_0925 Lytic transglycosylase, catalytic
637785648 Tcr_0926 Hydroxyacylglutathione hydrolase	combined.4082501.4082545.lucy.pga.C4596 nseq=2	237	2e-63	FNHG3535.b1	290	2e-79	637785648 Tcr_0926 Hydroxyacylglutathione hydrolase
637785649 Tcr_0927 hypothetical protein [Thiomicrospira	combined.4082501.4082545.lucy.pga.C4596 nseq=2	281	9e-77	FNHG3535.g1	84	4e-17	637785649 Tcr_0927 hypothetical protein [Thiomicrospira
637785650 Tcr_0928 RNase HI (EC 3.1.26.4) (IMGterm)	combined.4082501.4082545.lucy.pga.C4144 nseq=6	175	3e-45	FOSS12083.x1	169	2e-43	637785650 Tcr_0928 RNase HI (EC 3.1.26.4) (IMGterm)
637785651 Tcr_0929 hypothetical protein [Thiomicrospira	combined.4082501.4082545.lucy.pga.C740 nseq=21	82	4e-21	FOSS11684.x1	40	0.0004	637785651 Tcr_0929 hypothetical protein [Thiomicrospira
637785652 Tcr_0930 DNA polymerase III, epsilon subunit (EC	combined.4082501.4082545.lucy.pga.C3250 nseq=8	353	2e-98	FOSS16089.x2	204	5e-60	637785652 Tcr_0930 DNA polymerase III, epsilon subunit (EC
637785653 Tcr_0931 Peptidylprolyl isomerase, FKBP-type	combined.4082501.4082545.lucy.pga.C3217 nseq=13	216	1e-57	FOSS9426.x2	90	2e-19	637785653 Tcr_0931 Peptidylprolyl isomerase, FKBP-type
637785654 Tcr_0932 Beta-lactamase-like [Thiomicrospira	combined.4082501.4082545.lucy.pga.C3249 nseq=5	397	1e-112	FOSS12993.y1	387	1e-109	637785654 Tcr_0932 Beta-lactamase-like [Thiomicrospira
637785655 Tcr_0933 Endonuclease/exonuclease/phosphatase	combined.4082501.4082545.lucy.pga.C5139 nseq=3	137	2e-33	FNHG3175.b1	30	0.66	637785655 Tcr_0933 Endonuclease/exonuclease/phosphatase
637785656 Tcr_0934 Phospholipase D/Transphosphatidylase	combined.4082501.4082545.lucy.pga.C5281 nseq=6	453	1e-128	FNHG2153.b1	115	2e-26	637785656 Tcr_0934 Phospholipase D/Transphosphatidylase
637785657 Tcr_0935 Mg2+ transporter protein, CorA-like	combined.4082501.4082545.lucy.pga.C3432 nseq=4	28	1.9	FNHG4942.g1	28	2.1	637785657 Tcr_0935 Mg2+ transporter protein, CorA-like
637785658 Tcr_0936 hypothetical protein [Thiomicrospira	combined.4082501.4082545.lucy.pga.C954 nseq=3	27	0.95	FNHG9414.b1	26	2.4	637785658 Tcr_0936 hypothetical protein [Thiomicrospira
637785659 Tcr_0938 hypothetical protein [Thiomicrospira	combined.4082501.4082545.lucy.pga.C1825 nseq=2	28	0.32	FOSS2436.g2	28	0.37	637785659 Tcr_0938 hypothetical protein [Thiomicrospira
637785660 Tcr_0939 hypothetical protein [Thiomicrospira	combined.4082501.4082545.lucy.pga.C4631 nseq=17	25	7.8	FOSS5343.x1	27	1.8	637785660 Tcr_0939 hypothetical protein [Thiomicrospira
637785661 Tcr_0940 hypothetical protein [Thiomicrospira	combined.4082501.4082545.lucy.pga.C5102 nseq=4	31	0.2	FNHG9764.b1	30	0.39	637785661 Tcr_0940 hypothetical protein [Thiomicrospira
637785662 Tcr_0941 Protein of unknown function DUF1232	combined.4082501.4082545.lucy.pga.C3146 nseq=2	29	0.25	FOSS14766.x2	28	0.65	637785662 Tcr_0941 Protein of unknown function DUF1232
637785663 Tcr_0942 hypothetical protein [Thiomicrospira	combined.4082501.4082545.lucy.pga.C3374 nseq=3	87	6e-19	FOSS5938.y1	26	2.4	637785663 Tcr_0942 hypothetical protein [Thiomicrospira
637785664 Tcr_0943 Copper-translocating P-type ATPase	combined.4082501.4082545.lucy.pga.C5584 nseq=26	368	1e-102	FOSS4970.y1	166	2e-41	637785664 Tcr_0943 Copper-translocating P-type ATPase
637785665 Tcr_0944 Pseudouridine synthase, Rsu [Thiomicrospira	combined.4082501.4082545.lucy.pga.C2692 nseq=10	117	2e-27	FOSS11991.y1	96	1e-20	637785665 Tcr_0944 Pseudouridine synthase, Rsu [Thiomicrospira
637785666 Tcr_0945 Short-chain dehydrogenase/reductase SDR	combined.4082501.4082545.lucy.pga.C3909 nseq=10	94	2e-20	FOSS8558.y2	89	6e-19	637785666 Tcr_0945 Short-chain dehydrogenase/reductase SDR
637785667 Tcr_0946 Protein of unknown function DUF107	combined.4082501.4082545.lucy.pga.C5886 nseq=6	56	2e-08	FOSS13772.x2	40	0.0008	637785667 Tcr_0946 Protein of unknown function DUF107
637785668 Tcr_0947 SPFH domain, Band 7 family protein (IMGterm)	combined.4082501.4082545.lucy.pga.C5886 nseq=6	247	2e-66	FOSS14294.y2	244	1e-65	637785668 Tcr_0947 SPFH domain, Band 7 family protein (IMGterm)
637785669 Tcr_0948 DEAD/DEAH box helicase-like [Thiomicrospira	combined.4082501.4082545.lucy.pga.C1049 nseq=4	263	7e-71	FOSS14269.x2	181	4e-46	637785669 Tcr_0948 DEAD/DEAH box helicase-like [Thiomicrospira
637785670 Tcr_0949 Protein of unknown function DUF302	combined.4082501.4082545.lucy.pga.C1744 nseq=3	26	2.8	FNHG4254.b1	37	0.002	637785670 Tcr_0949 Protein of unknown function DUF302
637785671 Tcr_0950 ATP-dependent helicase HrpA [Thiomicrospira	combined.4082501.4082545.lucy.pga.C4831 nseq=50	1843	0	FNHG8091.g1	437	1e-123	637785671 Tcr_0950 ATP-dependent helicase HrpA [Thiomicrospira
637785672 Tcr_0951 hypothetical protein [Thiomicrospira	combined.4082501.4082545.lucy.pga.C2731 nseq=7	28	0.24	FNHG8849.g1	36	0.002	637785672 Tcr_0951 hypothetical protein [Thiomicrospira
637785673 Tcr_0952 cytochrome c, class I [Thiomicrospira	combined.4082501.4082545.lucy.pga.C1267 nseq=2	54	1e-08	FNHG8849.g1	43	4e-05	637785673 Tcr_0952 cytochrome c, class I [Thiomicrospira
637785674 Tcr_0953 putative D-cysteine desulfhydrase, DcyD	combined.4082501.4082545.lucy.pga.C2420 nseq=3	105	9e-24	FOSS4287.x1	217	3e-57	637785674 Tcr_0953 putative D-cysteine desulfhydrase, DcyD
637785675 Tcr_0954 Rh-like protein/ammonium transporter	combined.4082501.4082545.lucy.pga.C4186 nseq=3	503	1e-143	FOSS3305.g1	191	2e-49	637785675 Tcr_0954 Rh-like protein/ammonium transporter
637785676 Tcr_0955 ATP-dependent protease, putative	combined.4082501.4082545.lucy.pga.C92 nseq=66	1041	0	FOSS14713.x2	442	1e-124	637785676 Tcr_0955 ATP-dependent protease, putative
637785677 Tcr_0956 hypothetical protein [Thiomicrospira	combined.4082501.4082545.lucy.pga.C5358 nseq=2	270	2e-73	FNHG8890.b1	173	2e-44	637785677 Tcr_0956 hypothetical protein [Thiomicrospira
637785678 Tcr_0957 DNA internalization-related competence	combined.4082501.4082545.lucy.pga.C5435 nseq=12	457	1e-129	FOSS14713.y2	298	3e-81	637785678 Tcr_0957 DNA internalization-related competence
637785679 Tcr_0958 lipid-A-disaccharide synthase (EC 2.4.1.182)	combined.4082501.4082545.lucy.pga.C5435 nseq=12	317	2e-87	FNHG4352.b1	194	3e-50	637785679 Tcr_0958 lipid-A-disaccharide synthase (EC 2.4.1.182)
637785680 Tcr_0959 Protein of unknown function DUF343	combined.4082501.4082545.lucy.pga.C5435 nseq=12	76	1e-15	FOSS11639.y1	79	3e-16	637785680 Tcr_0959 Protein of unknown function DUF343
637785681 Tcr_0960 3-deoxy-D-manno-octulosonate	combined.4082501.4082545.lucy.pga.C5719 nseq=17	367	1e-102	FOSS13004.x1	325	6e-90	637785681 Tcr_0960 3-deoxy-D-manno-octulosonate
637785682 Tcr_0961 hypothetical protein [Thiomicrospira	combined.4082501.4082545.lucy.pga.C5719 nseq=17	95	2e-21	FNHG4352.g1	97	8e-22	637785682 Tcr_0961 hypothetical protein [Thiomicrospira
637785683 Tcr_0962 Periplasmic binding protein [Thiomicrospira	combined.4082501.4082545.lucy.pga.C5489 nseq=32	236	3e-63	FOSS619.g1	165	1e-41	637785683 Tcr_0962 Periplasmic binding protein [Thiomicrospira
637785684 Tcr_0963 TonB-dependent receptor [Thiomicrospira	combined.4082501.4082545.lucy.pga.C5433 nseq=2	204	3e-53	FNHG8705.b1	220	8e-58	637785684 Tcr_0963 TonB-dependent receptor [Thiomicrospira
637785685 Tcr_0964 hypothetical protein [Thiomicrospira	combined.4082501.4082545.lucy.pga.C4406 nseq=7	144	1e-35	FOSS9553.y2	112	2e-30	637785685 Tcr_0964 hypothetical protein [Thiomicrospira
637785686 Tcr_0965 Rhodanese-like [Thiomicrospira crunogena	combined.4082501.4082545.lucy.pga.C1334 nseq=17	326	4e-90	FOSS2063.b1	196	7e-51	637785686 Tcr_0965 Rhodanese-like [Thiomicrospira crunogena
637785687 Tcr_0966 hypothetical protein [Thiomicrospira	combined.4082501.4082545.lucy.pga.C2787 nseq=8	214	5e-57	FOSS8146.x1	218	5e-58	637785687 Tcr_0966 hypothetical protein [Thiomicrospira
637785688 Tcr_0967 Cytochrome B561 [Thiomicrospira crunogena	combined.4082501.4082545.lucy.pga.C1479 nseq=7	35	0.011	FOSS8989.x1	60	3e-10	637785688 Tcr_0967 Cytochrome B561 [Thiomicrospira crunogena
637785689 Tcr_0968 histidine kinase (IMGterm) [Thiomicrospira	combined.4082501.4082545.lucy.pga.C4053 nseq=2	262	1e-70	FNHG1538.g1	96	2e-20	637785689 Tcr_0968 histidine kinase (IMGterm) [Thiomicrospira
637785690 Tcr_0969 two component transcriptional regulator,	combined.4082501.4082545.lucy.pga.C6151 nseq=74	162	7e-41	FOSS4866.x2	147	2e-36	637785690 Tcr_0969 two component transcriptional regulator,
637785691 Tcr_0970 bacterial peptide chain release factor 3	combined.4082501.4082545.lucy.pga.C5489 nseq=32	896	0	FOSS1434.b1	336	9e-93	637785691 Tcr_0970 bacterial peptide chain release factor 3
637785692 Tcr_0971 magnesium transporter [Thiomicrospira	combined.4082501.4082545.lucy.pga.C937 nseq=25	367	1e-153	FOSS9546.x2	353	4e-98	637785692 Tcr_0971 magnesium transporter [Thiomicrospira
637785693 Tcr_0972 SSU ribosomal protein S30P / sigma 54	combined.4082501.4082545.lucy.pga.C937 nseq=25	169	1e-43	FNHG6915.g1	120	7e-29	637785693 Tcr_0972 SSU ribosomal protein S30P / sigma 54
637785694 Tcr_0973 ABC transporter related [Thiomicrospira	combined.4082501.4082545.lucy.pga.C5719 nseq=17	394	1e-111	FOSS9379.x2	273	3e-74	637785694 Tcr_0973 ABC transporter related [Thiomicrospira
637785695 Tcr_0974 OstA-like protein [Thiomicrospira crunogena	combined.4082501.4082545.lucy.pga.C5719 nseq=17	171	6e-44	FOSS13663.y2	56	4e-09	637785695 Tcr_0974 OstA-like protein [Thiomicrospira crunogena
637785696 Tcr_0975 Protein of unknown function DUF1239	combined.4082501.4082545.lucy.pga.C5719 nseq=17	100	2e-22	FOSS13663.y2	32	0.091	637785696 Tcr_0975 Protein of unknown function DUF1239
637785697 Tcr_0976 phosphatase kdsC [Thiomicrospira crunogena	combined.4082501.4082545.lucy.pga.C3900 nseq=9	286	2e-78	FOSS930.g1	66	5e-12	637785697 Tcr_0976 phosphatase kdsC [Thiomicrospira crunogena
637785698 Tcr_0977 K+-dependent Na+/Ca+ exchanger	combined.4082501.4082545.lucy.pga.C3911 nseq=5	395	1e-111	FOSS930.g1	181	2e-46	637785698 Tcr_0977 K+-dependent Na+/Ca+ exchanger
637785699 Tcr_0978 hypothetical protein [Thiomicrospira	combined.4082501.4082545.lucy.pga.C3900 nseq=9	138	8e-34	FNHG2098.b1	59	1e-09	637785699 Tcr_0978 hypothetical protein [Thiomicrospira
637785700 Tcr_0979 ABC transporter related [Thiomicrospira	combined.4082501.4082545.lucy.pga.C3900 nseq=9	352	4e-98	FOSS9467.x2	295	2e-85	637785700 Tcr_0979 ABC transporter related [Thiomicrospira
637785701 Tcr_0980 Protein of unknown function DUF140	combined.4082501.4082545.lucy.pga.C496 nseq=56	370	1e-103	FNHG2098.g1	405	1e-114	637785701 Tcr_0980 Protein of unknown function DUF140
637785702 Tcr_0981 Mammalian cell entry related [Thiomicrospira	combined.4082501.4082545.lucy.pga.C496 nseq=56	189	2e-49	FOSS11813.y1	47	3e-06	637785702 Tcr_0981 Mammalian cell entry related [Thiomicrospira
637785703 Tcr_0982 Toluene tolerance [Thiomicrospira crunogena	combined.4082501.4082545.lucy.pga.C496 nseq=56	179	5e-46	FOSS13656.y2	38	0.001	637785703 Tcr_0982 Toluene tolerance [Thiomicrospira crunogena
637785704 Tcr_0983 hypothetical protein [Thiomicrospira	combined.4082501.4082545.lucy.pga.C5649 nseq=2	71	3e-14	FOSS13435.y2	28	0.48	637785704 Tcr_0983 hypothetical protein [Thiomicrospira
637785705 Tcr_0984 ABC transporter related [Thiomicrospira	combined.4082501.4082545.lucy.pga.C496 nseq=56	394	1e-110	FOSS16039.y2	152	9e-38	637785705 Tcr_0984 ABC transporter related [Thiomicrospira
637785706 Tcr_0985 ABC-2 [Thiomicrospira crunogena XCL-2:	combined.4082501.4082545.lucy.pga.C196 nseq=5	377	1e-106	FOSS11310.x1	94	3e-20	637785706 Tcr_0985 ABC-2 [Thiomicrospira crunogena XCL-2:
637785707 Tcr_0986 BolA-like protein [Thiomicrospira crunogena	combined.4082501.4082545.lucy.pga.C496 nseq=56	107	3e-25	FOSS11310.x1	98	4e-22	637785707 Tcr_0986 BolA-like protein [Thiomicrospira crunogena
637785708 Tcr_0987 UDP-N-acetylglucosamine	combined.4082501.4082545.lucy.pga.C195 nseq=6	644	0	FOSS15188.x2	493	1e-140	637785708 Tcr_0987 UDP-N-acetylglucosamine
637785709 Tcr_0988 ATP phosphoribosyltransferase	combined.4082501.4082545.lucy.pga.C496 nseq=56	360	1e-101	FOSS14302.y2	306	2e-84	637785709 Tcr_0988 ATP phosphoribosyltransferase
637785710 Tcr_0989 histidinol dehydrogenase (EC 1.1.1.23)	combined.4082501.4082545.lucy.pga.C496 nseq=56	692	0	FOSS13303.y2	441	1e-124	637785710 Tcr_0989 histidinol dehydrogenase (EC 1.1.1.23)
637785711 Tcr_0990 Protein of unknown function DUF34	combined.4082501.4082545.lucy.pga.C496 nseq=56	310	2e-85	FOSS5641.y2	171	2e-43	637785711 Tcr_0990 Protein of unknown function DUF34
637785712 Tcr_0991 ubiquinol-cytochrome c reductase,	combined.4082501.4082545.lucy.pga.C6132 nseq=3	27	3.6	FOSS14023.y2	58	2e-09	637785712 Tcr_0991 ubiquinol-cytochrome c reductase,
637785713 Tcr_0992 Cytochrome b/b6-like [Thiomicrospira	combined.4082501.4082545.lucy.pga.C6001 nseq=2	374	1e-104	FOSS10114.x1	223	3e-61	637785713 Tcr_0992 Cytochrome b/b6-like [Thiomicrospira
637785714 Tcr_0993 Cytochrome c1 [Thiomicrospira crunogena	combined.4082501.4082545.lucy.pga.C4925 nseq=3	78	1e-15	FNHG4178.g1	94	2e-20	637785714 Tcr_0993 Cytochrome c1 [Thiomicrospira crunogena
637785715 Tcr_0994 DNA repair protein RadA [Thiomicrospira	combined.4082501.4082545.lucy.pga.C4925 nseq=3	582	1e-167	FOSS15173.x2	234	2e-62	637785715 Tcr_0994 DNA repair protein RadA [Thiomicrospira
637785716 Tcr_0995 Inositol monophosphatase [Thiomicrospira	combined.4082501.4082545.lucy.pga.C3993 nseq=8	356	2e-99	FOSS11071.y2	189	6e-49	637785716 Tcr_0995 Inositol monophosphatase [Thiomicrospira
637785717 Tcr_0996 hypothetical protein [Thiomicrospira	combined.4082501.4082545.lucy.pga.C3993 nseq=8	459	1e-135	FOSS7844.x1	331	2e-91	637785717 Tcr_0996 hypothetical protein [Thiomicrospira
637785718 Tcr_0997 Cytochrome c assembly protein	combined.4082501.4082545.lucy.pga.C4924 nseq=2	295	5e-81	FOSS11071.x2	317	2e-87	637785718 Tcr_0997 Cytochrome c assembly protein
637785719 Tcr_0998 signal recognition particle subunit	combined.4082501.4082545.lucy.pga.C3992 nseq=11	655	0	FNHG3959.g1	433	1e-122	637785719 Tcr_0998 signal recognition particle subunit
637785720 Tcr_0999 HAD-superfamily subfamily IB, PSPase-like	combined.4082501.4082545.lucy.pga.C937 nseq=25	288	8e-79	FNHG3959.b1	256	2e-69	637785720 Tcr_0999 HAD-superfamily subfamily IB, PSPase-like
637785721 Tcr_1000 NUDIX hydrolase [Thiomicrospira crunogena	combined.4082501.4082545.lucy.pga.C497 nseq=4	281	6e-77	FOSS14039.x2	41	0.0001	637785721 Tcr_1000 NUDIX hydrolase [Thiomicrospira crunogena
637785722 Tcr_1001 2-oxo-acid dehydrogenase E1 component,	combined.4082501.4082545.lucy.pga.C2289 nseq=10	1620	0	FOSS660.b1	327	7e-90	637785722 Tcr_1001 2-oxo-acid dehydrogenase E1 component,
637785723 Tcr_1002 Catalytic domain of components of various	combined.4082501.4082545.lucy.pga.C2289 nseq=10	612	1e-176	FOSS660.g1	370	1e-103	637785723 Tcr_1002 Catalytic domain of components of various
637785724 Tcr_1003 dihydrolipoamide dehydrogenase (EC 1.8.1.4)	combined.4082501.4082545.lucy.pga.C5149 nseq=3	763	0	FOSS13372.y2	406	1e-114	637785724 Tcr_1003 dihydrolipoamide dehydrogenase (EC 1.8.1.4)
637785725 Tcr_1004 hypothetical protein [Thiomicrospira	combined.4082501.4082545.lucy.pga.C4024 nseq=2	28	0.49	FOSS15700.x1	28	0.73	637785725 Tcr_1004 hypothetical protein [Thiomicrospira
637785726 Tcr_1005 hypothetical protein [Thiomicrospira	combined.4082501.4082545.lucy.pga.C5904 nseq=2	30	0.93	FOSS739.g1	40	0.001	637785726 Tcr_1005 hypothetical protein [Thiomicrospira
637785727 Tcr_1006 hypothetical protein [Thiomicrospira	combined.4082501.4082545.lucy.pga.C3951 nseq=5	27	0.53	FOSS7966.y1	27	1.4	637785727 Tcr_1006 hypothetical protein [Thiomicrospira
637785728 Tcr_1007 hypothetical protein [Thiomicrospira	combined.4082501.4082545.lucy.pga.C1115 nseq=4	26	5.7	FNHG8155.g1	27	2.9	637785728 Tcr_1007 hypothetical protein [Thiomicrospira
637785729 Tcr_1008 hypothetical protein [Thiomicrospira	combined.4082501.4082545.lucy.pga.C5573 nseq=34	29	0.66	FOSS6562.y2	30	0.44	637785729 Tcr_1008 hypothetical protein [Thiomicrospira
637785730 Tcr_1009 ADP-ribosylation/Crystallin J1	combined.4082501.4082545.lucy.pga.C5243 nseq=3	27	6.3	FOSS9937.x2	30	0.64	637785730 Tcr_1009 ADP-ribosylation/Crystallin J1
637785731 Tcr_1010 Flavoprotein WrbA [Thiomicrospira crunogena	combined.4082501.4082545.lucy.pga.C5855 nseq=3	39	0.0007	FNHG9449.g1	40	0.0005	637785731 Tcr_1010 Flavoprotein WrbA [Thiomicrospira crunogena
637785732 Tcr_1011 periplasmic ATP/GTP-binding protein	combined.4082501.4082545.lucy.pga.C5587 nseq=24	30	0.75	FNHG4113.b1	28	1.9	637785732 Tcr_1011 periplasmic ATP/GTP-binding protein
637785733 Tcr_1012 hypothetical protein [Thiomicrospira	combined.4082501.4082545.lucy.pga.C818 nseq=2	25	3.5	FOSS14545.y2	28	0.37	637785733 Tcr_1012 hypothetical protein [Thiomicrospira
637785734 Tcr_1013 NAD(P)H dehydrogenase (quinone)	combined.4082501.4082545.lucy.pga.C3543 nseq=2	28	1.1	FOSS11987.x1	58	1e-09	637785734 Tcr_1013 NAD(P)H dehydrogenase (quinone)
637785735 Tcr_1014 cation diffusion facilitator family	combined.4082501.4082545.lucy.pga.C4412 nseq=2	69	1e-12	FOSS1223.g1	61	3e-10	637785735 Tcr_1014 cation diffusion facilitator family
637785736 Tcr_1015 DEAD/DEAH box helicase-like [Thiomicrospira	combined.4082501.4082545.lucy.pga.C4140 nseq=22	215	1e-56	FOSS11210.y1	225	1e-59	637785736 Tcr_1015 DEAD/DEAH box helicase-like [Thiomicrospira
637785737 Tcr_1016 hypothetical protein [Thiomicrospira	combined.4082501.4082545.lucy.pga.C1203 nseq=5	28	0.91	FNHG519.b1	25	5.1	637785737 Tcr_1016 hypothetical protein [Thiomicrospira
637785738 Tcr_1017 hypothetical protein [Thiomicrospira	combined.4082501.4082545.lucy.pga.C4576 nseq=8	29	0.14	FOSS4105.y1	25	3.1	637785738 Tcr_1017 hypothetical protein [Thiomicrospira
637785739 Tcr_1018 Cobyrinic acid a,c-diamide synthase	combined.4082501.4082545.lucy.pga.C2727 nseq=2	94	1e-20	FNHG2974.g1	72	9e-14	637785739 Tcr_1018 Cobyrinic acid a,c-diamide synthase
637785740 Tcr_1019 hypothetical protein [Thiomicrospira	(78 letters)		(78 letters)	FOSS4626.x2	34	0.007	637785740 Tcr_1019 hypothetical protein [Thiomicrospira
637785741 Tcr_1020 Acyl-CoA dehydrogenase-like [Thiomicrospira	combined.4082501.4082545.lucy.pga.C1280 nseq=4	69	1e-12	FOSS8132.x1	27	9.2	637785741 Tcr_1020 Acyl-CoA dehydrogenase-like [Thiomicrospira
637785742 Tcr_1021 diguanylate cyclase (IMGterm)	combined.4082501.4082545.lucy.pga.C2172 nseq=8	112	1e-25	FOSS5107.y2	102	1e-22	637785742 Tcr_1021 diguanylate cyclase (IMGterm)
637785743 Tcr_1022 selenophosphate synthase (EC 2.7.9.3)	combined.4082501.4082545.lucy.pga.C1284 nseq=5	253	4e-68	FNHG8000.g1	228	1e-60	637785743 Tcr_1022 selenophosphate synthase (EC 2.7.9.3)
637785744 Tcr_1023 tRNA 2-selenouridine synthase (EC 2.9.1.-)	combined.4082501.4082545.lucy.pga.C1284 nseq=5	414	1e-116	FOSS9972.x2	92	1e-19	637785744 Tcr_1023 tRNA 2-selenouridine synthase (EC 2.9.1.-)
637785745 Tcr_1024 dihydropteridine reductase (EC 1.5.1.34)	combined.4082501.4082545.lucy.pga.C2112 nseq=2	48	6e-12	FOSS9419.x2	134	1e-32	637785745 Tcr_1024 dihydropteridine reductase (EC 1.5.1.34)
637785746 Tcr_1025 Protein of unknown function DUF938	combined.4082501.4082545.lucy.pga.C2212 nseq=4	28	1.3	FNHG2291.g1	105	7e-24	637785746 Tcr_1025 Protein of unknown function DUF938
637785747 Tcr_1026 Peptidylprolyl isomerase, FKBP-type	combined.4082501.4082545.lucy.pga.C5491 nseq=2	255	4e-69	FNHG7554.b1	234	8e-63	637785747 Tcr_1026 Peptidylprolyl isomerase, FKBP-type
637785748 Tcr_1027 hypothetical protein [Thiomicrospira	combined.4082501.4082545.lucy.pga.C5342 nseq=3	79	2e-16	FOSS13094.x2	27	1.1	637785748 Tcr_1027 hypothetical protein [Thiomicrospira
637785749 Tcr_1028 hypothetical protein [Thiomicrospira	combined.4082501.4082545.lucy.pga.C4370 nseq=2	132	2e-32	FOSS8146.x1	79	4e-16	637785749 Tcr_1028 hypothetical protein [Thiomicrospira
637785750 Tcr_1029 hypothetical protein [Thiomicrospira	combined.4082501.4082545.lucy.pga.C2136 nseq=3	23	7.7	FOSS9098.x1	26	1.8	637785750 Tcr_1029 hypothetical protein [Thiomicrospira
637785751 Tcr_1030 DNA-(apurinic or apyrimidinic site) lyase	combined.4082501.4082545.lucy.pga.C3344 nseq=40	367	1e-103	FNHG2041.g1	129	4e-31	637785751 Tcr_1030 DNA-(apurinic or apyrimidinic site) lyase
637785752 Tcr_1031 electron transport complex, RnfABCDGE type,	combined.4082501.4082545.lucy.pga.C3344 nseq=40	292	4e-80	FOSS6593.x1	110	2e-28	637785752 Tcr_1031 electron transport complex, RnfABCDGE type,
637785753 Tcr_1032 electron transport complex, RnfABCDGE type,	combined.4082501.4082545.lucy.pga.C3344 nseq=40	219	3e-58	FOSS6822.y2	225	7e-60	637785753 Tcr_1032 electron transport complex, RnfABCDGE type,
637785754 Tcr_1033 electron transport complex, RnfABCDGE type,	combined.4082501.4082545.lucy.pga.C3344 nseq=40	472	1e-134	FOSS12612.x2	190	3e-49	637785754 Tcr_1033 electron transport complex, RnfABCDGE type,
637785755 Tcr_1034 electron transport complex, RnfABCDGE type,	combined.4082501.4082545.lucy.pga.C1335 nseq=12	607	1e-174	FOSS8758.y2	447	1e-126	637785755 Tcr_1034 electron transport complex, RnfABCDGE type,
637785756 Tcr_1035 electron transport complex, RnfABCDGE type,	combined.4082501.4082545.lucy.pga.C1335 nseq=12	253	1e-68	FOSS14314.x2	41	0.0001	637785756 Tcr_1035 electron transport complex, RnfABCDGE type,
637785757 Tcr_1036 electron transport complex, RnfABCDGE type,	combined.4082501.4082545.lucy.pga.C3344 nseq=40	311	7e-86	FOSS6085.y1	115	6e-27	637785757 Tcr_1036 electron transport complex, RnfABCDGE type,
637785758 Tcr_1037 methionyl-tRNA synthetase (EC 6.1.1.10)	combined.4082501.4082545.lucy.pga.C3344 nseq=40	1078	0	FOSS16111.x2	430	1e-121	637785758 Tcr_1037 methionyl-tRNA synthetase (EC 6.1.1.10)
637785759 Tcr_1038 anti-sigma-factor antagonist (STAS) domain	combined.4082501.4082545.lucy.pga.C2433 nseq=2	69	2e-13	FOSS7003.x1	34	0.009	637785759 Tcr_1038 anti-sigma-factor antagonist (STAS) domain
637785760 Tcr_1039 response regulator receiver domain protein	combined.4082501.4082545.lucy.pga.C4502 nseq=5	93	1e-26	FNHG7240.g1	119	2e-27	637785760 Tcr_1039 response regulator receiver domain protein
637785761 Tcr_1040 response regulator receiver sensor signal	combined.4082501.4082545.lucy.pga.C4733 nseq=3	52	3e-07	FOSS8406.y2	45	2e-05	637785761 Tcr_1040 response regulator receiver sensor signal
637785762 Tcr_1041 PAS/PAC sensor signal transduction histidine	combined.4082501.4082545.lucy.pga.C3963 nseq=19	64	6e-11	FNHG8143.b1	69	3e-12	637785762 Tcr_1041 PAS/PAC sensor signal transduction histidine
637785763 Tcr_1042 putative ATP-binding protein [Thiomicrospira	combined.4082501.4082545.lucy.pga.C4408 nseq=64	432	1e-122	FOSS9674.y2	210	4e-55	637785763 Tcr_1042 putative ATP-binding protein [Thiomicrospira
637785764 Tcr_1043 dCTP deaminase (EC 3.5.4.13) (IMGterm)	combined.4082501.4082545.lucy.pga.C4408 nseq=64	337	1e-93	FNHG5055.g1	62	7e-11	637785764 Tcr_1043 dCTP deaminase (EC 3.5.4.13) (IMGterm)
637785765 Tcr_1044 hypothetical protein [Thiomicrospira	combined.4082501.4082545.lucy.pga.C4408 nseq=64	205	8e-54	(249 letters)		(249 letters)	637785765 Tcr_1044 hypothetical protein [Thiomicrospira
637785766 Tcr_1045 phosphoribosylglycinamide formyltransferase	combined.4082501.4082545.lucy.pga.C4408 nseq=64	239	4e-64	FNHG7229.b1	296	2e-81	637785766 Tcr_1045 phosphoribosylglycinamide formyltransferase
637785767 Tcr_1046 phosphoribosylformylglycinamidine	combined.4082501.4082545.lucy.pga.C4408 nseq=64	550	1e-157	FOSS12677.y1	379	1e-106	637785767 Tcr_1046 phosphoribosylformylglycinamidine
637785768 Tcr_1047 hypothetical protein [Thiomicrospira	combined.4082501.4082545.lucy.pga.C4408 nseq=64	194	2e-50	FNHG7229.g1	167	4e-42	637785768 Tcr_1047 hypothetical protein [Thiomicrospira
637785769 Tcr_1048 regulatory inactivation of DnaA Hda protein	combined.4082501.4082545.lucy.pga.C4408 nseq=64	235	7e-63	FOSS7620.x1	161	1e-40	637785769 Tcr_1048 regulatory inactivation of DnaA Hda protein
637785770 Tcr_1049 thioredoxin [Thiomicrospira crunogena XCL-2:	combined.4082501.4082545.lucy.pga.C4408 nseq=64	182	2e-47	FNHG4027.g1	180	1e-46	637785770 Tcr_1049 thioredoxin [Thiomicrospira crunogena XCL-2:
637785771 Tcr_1050 hypothetical protein [Thiomicrospira	combined.4082501.4082545.lucy.pga.C4408 nseq=64	159	1e-40	FOSS12677.x1	169	1e-43	637785771 Tcr_1050 hypothetical protein [Thiomicrospira
637785772 Tcr_1051 hypothetical protein [Thiomicrospira	combined.4082501.4082545.lucy.pga.C2665 nseq=14	95	3e-40	FOSS12677.x1	75	2e-14	637785772 Tcr_1051 hypothetical protein [Thiomicrospira
637785773 Tcr_1052 hypothetical protein [Thiomicrospira	combined.4082501.4082545.lucy.pga.C2737 nseq=3	27	4.9	FNHG8440.b1	27	7.2	637785773 Tcr_1052 hypothetical protein [Thiomicrospira
637785774 Tcr_1053 Protein of unknown function DUF519	combined.4082501.4082545.lucy.pga.C327 nseq=3	223	3e-59	FOSS12402.y1	176	4e-45	637785774 Tcr_1053 Protein of unknown function DUF519
637785775 Tcr_1054 Ras superfamily GTP-binding protein YlqF	combined.4082501.4082545.lucy.pga.C2610 nseq=13	441	1e-125	FNHG2155.g1	259	7e-70	637785775 Tcr_1054 Ras superfamily GTP-binding protein YlqF
637785776 Tcr_1055 hypothetical protein [Thiomicrospira	combined.4082501.4082545.lucy.pga.C2610 nseq=13	107	5e-25	FOSS7466.x1	115	2e-27	637785776 Tcr_1055 hypothetical protein [Thiomicrospira
637785777 Tcr_1056 hypothetical protein [Thiomicrospira	combined.4082501.4082545.lucy.pga.C1293 nseq=2	25	2.1	FOSS15405.x1	27	1.1	637785777 Tcr_1056 hypothetical protein [Thiomicrospira
637785778 Tcr_1057 cold-shock DNA-binding domain protein	combined.4082501.4082545.lucy.pga.C53 nseq=2	119	1e-28	FOSS3550.x1	117	5e-28	637785778 Tcr_1057 cold-shock DNA-binding domain protein
637785779 Tcr_1058 hypothetical protein [Thiomicrospira	combined.4082501.4082545.lucy.pga.C3956 nseq=2	29	0.14	FNHG9187.b1	27	0.82	637785779 Tcr_1058 hypothetical protein [Thiomicrospira
637785780 Tcr_1059 hypothetical protein [Thiomicrospira	combined.4082501.4082545.lucy.pga.C3177 nseq=18	28	0.86	FOSS11478.x1	29	0.75	637785780 Tcr_1059 hypothetical protein [Thiomicrospira
637785781 Tcr_1060 hypothetical protein [Thiomicrospira	combined.4082501.4082545.lucy.pga.C4732 nseq=3	28	3	FOSS6704.x1	30	0.87	637785781 Tcr_1060 hypothetical protein [Thiomicrospira
637785782 Tcr_1061 Protein of unknown function DUF808	combined.4082501.4082545.lucy.pga.C1691 nseq=2	90	7e-19	FNHG5823.b1	75	1e-14	637785782 Tcr_1061 Protein of unknown function DUF808
637785783 Tcr_1062 diguanylate cyclase (GGDEF domain)	combined.4082501.4082545.lucy.pga.C1708 nseq=52	112	2e-25	FOSS14171.x2	98	4e-21	637785783 Tcr_1062 diguanylate cyclase (GGDEF domain)
637785784 Tcr_1063 hypothetical protein [Thiomicrospira	combined.4082501.4082545.lucy.pga.C2509 nseq=5	31	0.88	FOSS11216.x1	30	1.2	637785784 Tcr_1063 hypothetical protein [Thiomicrospira
637785785 Tcr_1064 hypothetical protein [Thiomicrospira	combined.4082501.4082545.lucy.pga.C3344 nseq=40	28	2.6	FOSS9926.x2	26	8.5	637785785 Tcr_1064 hypothetical protein [Thiomicrospira
637785786 Tcr_1065 ATPase, E1-E2 type [Thiomicrospira crunogena	combined.4082501.4082545.lucy.pga.C4056 nseq=5	322	2e-88	FNHG5752.b1	184	1e-46	637785786 Tcr_1065 ATPase, E1-E2 type [Thiomicrospira crunogena
637785787 Tcr_1066 Amino acid permease-associated region	(425 letters)		(425 letters)	FNHG9396.g1	34	0.054	637785787 Tcr_1066 Amino acid permease-associated region
637785788 Tcr_1067 hypothetical protein [Thiomicrospira	combined.4082501.4082545.lucy.pga.C3118 nseq=9	30	1.2	FOSS10381.y1	140	4e-34	637785788 Tcr_1067 hypothetical protein [Thiomicrospira
637785789 Tcr_1068 Protein of unknown function DUF6,	combined.4082501.4082545.lucy.pga.C103 nseq=4	34	0.033	FOSS12151.y1	111	2e-25	637785789 Tcr_1068 Protein of unknown function DUF6,
637785790 Tcr_1069 protein-L-isoaspartate O-methyltransferase	combined.4082501.4082545.lucy.pga.C3698 nseq=10	129	2e-30	FNHG8551.g1	125	4e-29	637785790 Tcr_1069 protein-L-isoaspartate O-methyltransferase
637785791 Tcr_1070 putative	combined.4082501.4082545.lucy.pga.C4146 nseq=3	125	6e-30	FNHG7815.g1	84	5e-19	637785791 Tcr_1070 putative
637785792 Tcr_1071 hypothetical protein [Thiomicrospira	combined.4082501.4082545.lucy.pga.C265 nseq=30	116	7e-28	FNHG9244.g1	66	2e-12	637785792 Tcr_1071 hypothetical protein [Thiomicrospira
637785793 Tcr_1072 Beta-lactamase [Thiomicrospira crunogena	combined.4082501.4082545.lucy.pga.C3624 nseq=4	68	3e-12	FOSS7614.y1	74	8e-14	637785793 Tcr_1072 Beta-lactamase [Thiomicrospira crunogena
637785794 Tcr_1073 Abortive infection protein [Thiomicrospira	combined.4082501.4082545.lucy.pga.C6001 nseq=2	31	0.3	FOSS14974.x2	40	0.0007	637785794 Tcr_1073 Abortive infection protein [Thiomicrospira
637785795 Tcr_1074 hypothetical protein [Thiomicrospira	combined.4082501.4082545.lucy.pga.C244 nseq=4	29	0.18	FNHG1197.b1	25	3.9	637785795 Tcr_1074 hypothetical protein [Thiomicrospira
637785796 Tcr_1075 prolyl-tRNA synthetase [Thiomicrospira	combined.4082501.4082545.lucy.pga.C4626 nseq=8	963	0	FOSS5747.y2	450	1e-127	637785796 Tcr_1075 prolyl-tRNA synthetase [Thiomicrospira
637785797 Tcr_1076 channel protein, hemolysin III family	combined.4082501.4082545.lucy.pga.C1487 nseq=2	130	1e-31	FOSS1818.b1	160	2e-40	637785797 Tcr_1076 channel protein, hemolysin III family
637785798 Tcr_1077 Protein of unknown function DUF1275	combined.4082501.4082545.lucy.pga.C4978 nseq=6	107	2e-24	(227 letters)		(227 letters)	637785798 Tcr_1077 Protein of unknown function DUF1275
637785799 Tcr_1078 hypothetical protein [Thiomicrospira	combined.4082501.4082545.lucy.pga.C3524 nseq=2	33	0.042	FOSS10514.x1	26	0.52	637785799 Tcr_1078 hypothetical protein [Thiomicrospira
637785800 Tcr_1079 Deoxyguanosinetriphosphate	combined.4082501.4082545.lucy.pga.C2612 nseq=9	691	0	FOSS9840.y2	296	5e-81	637785800 Tcr_1079 Deoxyguanosinetriphosphate
637785801 Tcr_1080 diguanylate cyclase/phosphodiesterase (GGDEF	combined.4082501.4082545.lucy.pga.C913 nseq=5	218	5e-57	FNHG8759.g1	164	7e-41	637785801 Tcr_1080 diguanylate cyclase/phosphodiesterase (GGDEF
637785802 Tcr_1081 4Fe-4S cluster binding [Thiomicrospira	combined.4082501.4082545.lucy.pga.C5172 nseq=3	510	1e-145	FOSS10052.y1	368	1e-102	637785802 Tcr_1081 4Fe-4S cluster binding [Thiomicrospira
637785803 Tcr_1082 hypothetical protein [Thiomicrospira	combined.4082501.4082545.lucy.pga.C4400 nseq=97	159	4e-40	FOSS3666.x1	133	2e-32	637785803 Tcr_1082 hypothetical protein [Thiomicrospira
637785804 Tcr_1083 N-acetylmuramoyl-L-alanine amidase	combined.4082501.4082545.lucy.pga.C4400 nseq=97	553	1e-158	FOSS13379.x2	350	4e-97	637785804 Tcr_1083 N-acetylmuramoyl-L-alanine amidase
637785805 Tcr_1084 DNA mismatch repair protein MutL (IMGterm)	combined.4082501.4082545.lucy.pga.C4400 nseq=97	783	0	FOSS15234.y1	390	1e-109	637785805 Tcr_1084 DNA mismatch repair protein MutL (IMGterm)
637785806 Tcr_1085 tRNA delta(2)-isopentenylpyrophosphate	combined.4082501.4082545.lucy.pga.C4400 nseq=97	392	1e-110	FOSS15234.x2	362	1e-101	637785806 Tcr_1085 tRNA delta(2)-isopentenylpyrophosphate
637785807 Tcr_1086 Host factor Hfq [Thiomicrospira crunogena	combined.4082501.4082545.lucy.pga.C1965 nseq=2	149	7e-38	FOSS5114.x1	133	1e-32	637785807 Tcr_1086 Host factor Hfq [Thiomicrospira crunogena
637785808 Tcr_1087 Small GTP-binding protein domain	combined.4082501.4082545.lucy.pga.C4400 nseq=97	697	0	FOSS3930.y1	354	2e-98	637785808 Tcr_1087 Small GTP-binding protein domain
637785809 Tcr_1088 ABC-type nitrate/sulfonate/bicarbonate	combined.4082501.4082545.lucy.pga.C5306 nseq=5	36	0.009	FNHG2930.b1	49	1e-06	637785809 Tcr_1088 ABC-type nitrate/sulfonate/bicarbonate
637785810 Tcr_1089 diguanylate cyclase/phosphodiesterase (GGDEF	combined.4082501.4082545.lucy.pga.C5776 nseq=5	233	1e-61	FOSS7587.y1	141	4e-34	637785810 Tcr_1089 diguanylate cyclase/phosphodiesterase (GGDEF
637785811 Tcr_1090 HflK protein [Thiomicrospira crunogena	combined.4082501.4082545.lucy.pga.C6161 nseq=3	446	1e-126	FNHG7863.b1	150	6e-37	637785811 Tcr_1090 HflK protein [Thiomicrospira crunogena
637785812 Tcr_1091 HflC protein [Thiomicrospira crunogena	combined.4082501.4082545.lucy.pga.C305 nseq=2	138	1e-33	FNHG3048.g1	85	2e-17	637785812 Tcr_1091 HflC protein [Thiomicrospira crunogena
637785813 Tcr_1092 hypothetical protein [Thiomicrospira	combined.4082501.4082545.lucy.pga.C3743 nseq=4	81	3e-17	FNHG1089.g1	32	0.025	637785813 Tcr_1092 hypothetical protein [Thiomicrospira
637785814 Tcr_1093 ATP phosphoribosyltransferase regulatory	combined.4082501.4082545.lucy.pga.C1612 nseq=3	477	1e-135	FOSS3450.b1	274	3e-74	637785814 Tcr_1093 ATP phosphoribosyltransferase regulatory
637785815 Tcr_1094 Adenylosuccinate synthetase (EC 6.3.4.4)	combined.4082501.4082545.lucy.pga.C924 nseq=24	713	0	FOSS3209.g1	188	2e-48	637785815 Tcr_1094 Adenylosuccinate synthetase (EC 6.3.4.4)
637785816 Tcr_1095 response regulator receiver domain protein	combined.4082501.4082545.lucy.pga.C1613 nseq=4	164	5e-42	FNHG7646.g1	107	5e-25	637785816 Tcr_1095 response regulator receiver domain protein
637785817 Tcr_1096 PpiC-type peptidyl-prolyl cis-trans	combined.4082501.4082545.lucy.pga.C2913 nseq=9	575	1e-176	FOSS788.b1	84	2e-24	637785817 Tcr_1096 PpiC-type peptidyl-prolyl cis-trans
637785818 Tcr_1097 Protein of unknown function DUF861	combined.4082501.4082545.lucy.pga.C4045 nseq=11	26	1.6	FNHG1497.g1	116	1e-27	637785818 Tcr_1097 Protein of unknown function DUF861
637785819 Tcr_1098 Protein of unknown function DUF489	combined.4082501.4082545.lucy.pga.C4680 nseq=10	318	6e-88	FNHG1497.g1	154	2e-38	637785819 Tcr_1098 Protein of unknown function DUF489
637785820 Tcr_1099 tRNA	combined.4082501.4082545.lucy.pga.C4680 nseq=10	567	1e-162	FOSS9100.y1	174	2e-44	637785820 Tcr_1099 tRNA
637785821 Tcr_1100 ribosomal large subunit pseudouridine	combined.4082501.4082545.lucy.pga.C6207 nseq=2	290	9e-80	FNHG8137.b1	271	5e-74	637785821 Tcr_1100 ribosomal large subunit pseudouridine
637785822 Tcr_1101 isocitrate dehydrogenase, NADP-dependent	combined.4082501.4082545.lucy.pga.C1671 nseq=7	523	0	FOSS3773.y1	196	1e-50	637785822 Tcr_1101 isocitrate dehydrogenase, NADP-dependent
637785823 Tcr_1102 hypothetical protein [Thiomicrospira	combined.4082501.4082545.lucy.pga.C3008 nseq=2	28	4.7	FOSS3912.x1	35	0.033	637785823 Tcr_1102 hypothetical protein [Thiomicrospira
637785824 Tcr_1103 Excinuclease ABC, C subunit-like	combined.4082501.4082545.lucy.pga.C935 nseq=34	87	6e-26	FOSS7720.y1	116	1e-27	637785824 Tcr_1103 Excinuclease ABC, C subunit-like
637785825 Tcr_1104 Protein of unknown function DUF28	combined.4082501.4082545.lucy.pga.C4170 nseq=4	352	3e-98	FOSS6277.x1	135	1e-32	637785825 Tcr_1104 Protein of unknown function DUF28
637785826 Tcr_1105 Protein of unknown function DUF785	combined.4082501.4082545.lucy.pga.C1310 nseq=5	30	0.5	FNHG1654.g1	28	2.1	637785826 Tcr_1105 Protein of unknown function DUF785
637785827 Tcr_1106 hypothetical protein [Thiomicrospira	combined.4082501.4082545.lucy.pga.C2963 nseq=2	29	2.5	FOSS13589.y2	30	0.95	637785827 Tcr_1106 hypothetical protein [Thiomicrospira
637785828 Tcr_1107 Alpha-L-glutamate ligase-related protein	combined.4082501.4082545.lucy.pga.C4158 nseq=8	30	0.48	FOSS10365.y1	127	3e-30	637785828 Tcr_1107 Alpha-L-glutamate ligase-related protein
637785829 Tcr_1108 diguanylate cyclase (IMGterm)	combined.4082501.4082545.lucy.pga.C5586 nseq=26	92	3e-19	FOSS8271.x1	91	7e-19	637785829 Tcr_1108 diguanylate cyclase (IMGterm)
637785830 Tcr_1109 PhnA protein [Thiomicrospira crunogena	combined.4082501.4082545.lucy.pga.C2105 nseq=3	268	6e-73	FOSS13789.y2	184	1e-47	637785830 Tcr_1109 PhnA protein [Thiomicrospira crunogena
637785831 Tcr_1110 Heat shock protein DnaJ-like [Thiomicrospira	combined.4082501.4082545.lucy.pga.C2969 nseq=21	115	1e-26	FOSS13260.x2	56	7e-09	637785831 Tcr_1110 Heat shock protein DnaJ-like [Thiomicrospira
637785832 Tcr_1111 ATP-dependent Clp protease adaptor protein	combined.4082501.4082545.lucy.pga.C2969 nseq=21	150	3e-38	FOSS11635.x1	125	3e-30	637785832 Tcr_1111 ATP-dependent Clp protease adaptor protein
637785833 Tcr_1112 ATP-dependent Clp protease ATP-binding	combined.4082501.4082545.lucy.pga.C2969 nseq=21	853	0	FNHG5209.g1	414	1e-116	637785833 Tcr_1112 ATP-dependent Clp protease ATP-binding
637785834 Tcr_1113 bacterial translation initiation factor 1	combined.4082501.4082545.lucy.pga.C2970 nseq=2	144	4e-36	FNHG9748.b1	105	2e-24	637785834 Tcr_1113 bacterial translation initiation factor 1
637785835 Tcr_1114 leucyl/phenylalanyl-tRNA--protein	combined.4082501.4082545.lucy.pga.C1003 nseq=2	351	9e-98	FOSS6562.y2	191	2e-49	637785835 Tcr_1114 leucyl/phenylalanyl-tRNA--protein
637785836 Tcr_1115 DNA polymerase III, alpha subunit (EC	combined.4082501.4082545.lucy.pga.C1002 nseq=8	1358	0	FOSS12279.x1	458	1e-129	637785836 Tcr_1115 DNA polymerase III, alpha subunit (EC
637785837 Tcr_1116 Acetate--CoA ligase [Thiomicrospira	combined.4082501.4082545.lucy.pga.C4400 nseq=97	1083	0	FOSS4577.y1	460	1e-130	637785837 Tcr_1116 Acetate--CoA ligase [Thiomicrospira
637785838 Tcr_1117 Protein of unknown function DUF485	combined.4082501.4082545.lucy.pga.C4840 nseq=3	28	0.25	FNHG2470.b1	39	0.0003	637785838 Tcr_1117 Protein of unknown function DUF485
637785839 Tcr_1118 SSS sodium solute transporter superfamily	combined.4082501.4082545.lucy.pga.C4401 nseq=11	238	2e-63	FOSS13320.x2	119	1e-27	637785839 Tcr_1118 SSS sodium solute transporter superfamily
637785840 Tcr_1119 putative signal-transduction protein with	combined.4082501.4082545.lucy.pga.C508 nseq=5	347	5e-96	FNHG8158.b1	251	4e-67	637785840 Tcr_1119 putative signal-transduction protein with
637785841 Tcr_1120 Exonuclease [Thiomicrospira crunogena XCL-2:	combined.4082501.4082545.lucy.pga.C3000 nseq=4	137	2e-33	FNHG5287.b1	47	3e-06	637785841 Tcr_1120 Exonuclease [Thiomicrospira crunogena XCL-2:
637785842 Tcr_1121 Protein of unknown function DUF150	combined.4082501.4082545.lucy.pga.C4511 nseq=26	198	1e-56	FNHG8907.g1	208	5e-55	637785842 Tcr_1121 Protein of unknown function DUF150
637785843 Tcr_1122 NusA antitermination factor (IMGterm)	combined.4082501.4082545.lucy.pga.C4511 nseq=26	709	0	FOSS4424.y1	190	3e-58	637785843 Tcr_1122 NusA antitermination factor (IMGterm)
637785844 Tcr_1123 bacterial translation initiation factor 2	combined.4082501.4082545.lucy.pga.C4511 nseq=26	936	0	FOSS13580.y2	482	1e-140	637785844 Tcr_1123 bacterial translation initiation factor 2
637785845 Tcr_1124 ribosome-binding factor A (IMGterm)	combined.4082501.4082545.lucy.pga.C4511 nseq=26	185	2e-48	FNHG8265.g1	187	4e-49	637785845 Tcr_1124 ribosome-binding factor A (IMGterm)
637785846 Tcr_1125 tRNA pseudouridine synthase B	combined.4082501.4082545.lucy.pga.C4511 nseq=26	295	1e-80	FOSS7859.y1	301	9e-83	637785846 Tcr_1125 tRNA pseudouridine synthase B
637785847 Tcr_1126 hypothetical protein [Thiomicrospira	combined.4082501.4082545.lucy.pga.C1757 nseq=8	105	1e-23	FOSS15788.y2	109	6e-25	637785847 Tcr_1126 hypothetical protein [Thiomicrospira
637785848 Tcr_1127 cyclic nucleotide-binding domain (cNMP-BD)	combined.4082501.4082545.lucy.pga.C1757 nseq=8	190	1e-49	FNHG1875.b1	200	1e-52	637785848 Tcr_1127 cyclic nucleotide-binding domain (cNMP-BD)
637785849 Tcr_1128 SSU ribosomal protein S15P (IMGterm)	combined.4082501.4082545.lucy.pga.C2043 nseq=2	122	9e-30	FOSS13491.y2	119	1e-28	637785849 Tcr_1128 SSU ribosomal protein S15P (IMGterm)
637785850 Tcr_1129 Polyribonucleotide nucleotidyltransferase	combined.4082501.4082545.lucy.pga.C5944 nseq=15	1058	0	FOSS13335.y2	263	7e-71	637785850 Tcr_1129 Polyribonucleotide nucleotidyltransferase
637785851 Tcr_1130 Peptidase M16-like [Thiomicrospira crunogena	combined.4082501.4082545.lucy.pga.C5944 nseq=15	1041	0	FOSS9043.x1	320	9e-88	637785851 Tcr_1130 Peptidase M16-like [Thiomicrospira crunogena
637785852 Tcr_1131 hypothetical protein [Thiomicrospira	combined.4082501.4082545.lucy.pga.C5945 nseq=3	102	3e-23	FNHG8515.g1	25	5.8	637785852 Tcr_1131 hypothetical protein [Thiomicrospira
637785853 Tcr_1132 Transcription factor jumonji, jmjC	combined.4082501.4082545.lucy.pga.C5945 nseq=3	160	4e-40	FOSS878.b1	249	8e-67	637785853 Tcr_1132 Transcription factor jumonji, jmjC
637785854 Tcr_1133 Secretion protein HlyD [Thiomicrospira	combined.4082501.4082545.lucy.pga.C3269 nseq=2	62	1e-10	FOSS10043.x1	70	6e-13	637785854 Tcr_1133 Secretion protein HlyD [Thiomicrospira
637785855 Tcr_1134 ABC transporter related [Thiomicrospira	combined.4082501.4082545.lucy.pga.C496 nseq=56	126	1e-29	FOSS11068.x2	116	2e-26	637785855 Tcr_1134 ABC transporter related [Thiomicrospira
637785856 Tcr_1135 ABC-2 [Thiomicrospira crunogena XCL-2:	combined.4082501.4082545.lucy.pga.C1247 nseq=2	30	0.62	FNHG7097.b1	41	0.0004	637785856 Tcr_1135 ABC-2 [Thiomicrospira crunogena XCL-2:
637785857 Tcr_1136 ABC-2 [Thiomicrospira crunogena XCL-2:	combined.4082501.4082545.lucy.pga.C2050 nseq=2	29	1.4	FNHG6168.b1	69	1e-12	637785857 Tcr_1136 ABC-2 [Thiomicrospira crunogena XCL-2:
637785858 Tcr_1137 Adenylosuccinate lyase (EC 4.3.2.2)	combined.4082501.4082545.lucy.pga.C3757 nseq=32	843	0	FNHG3398.g1	236	8e-63	637785858 Tcr_1137 Adenylosuccinate lyase (EC 4.3.2.2)
637785859 Tcr_1138 hypothetical protein [Thiomicrospira	combined.4082501.4082545.lucy.pga.C4438 nseq=6	26	3.1	FOSS12067.x1	28	0.54	637785859 Tcr_1138 hypothetical protein [Thiomicrospira
637785860 Tcr_1139 dual specificity protein phosphatase	combined.4082501.4082545.lucy.pga.C4678 nseq=2	57	1e-09	FOSS5249.x1	35	0.008	637785860 Tcr_1139 dual specificity protein phosphatase
637785861 Tcr_1140 Protein of unknown function DUF482	combined.4082501.4082545.lucy.pga.C1579 nseq=2	184	2e-47	FOSS4006.x1	122	1e-28	637785861 Tcr_1140 Protein of unknown function DUF482
637785862 Tcr_1141 NRAMP family Mn2+/Fe2+ transporters	combined.4082501.4082545.lucy.pga.C4913 nseq=3	31	0.41	FOSS9927.y2	35	0.032	637785862 Tcr_1141 NRAMP family Mn2+/Fe2+ transporters
637785863 Tcr_1142 aconitase (EC 4.2.1.3) (IMGterm)	combined.4082501.4082545.lucy.pga.C4696 nseq=2	539	1e-153	FNHG7412.g1	359	2e-99	637785863 Tcr_1142 aconitase (EC 4.2.1.3) (IMGterm)
637785864 Tcr_1143 diguanylate cyclase (GGDEF domain)	combined.4082501.4082545.lucy.pga.C2172 nseq=8	132	1e-31	FOSS11631.y1	114	7e-26	637785864 Tcr_1143 diguanylate cyclase (GGDEF domain)
637785865 Tcr_1144 Peptidase S49 [Thiomicrospira crunogena	combined.4082501.4082545.lucy.pga.C2927 nseq=2	454	1e-128	FNHG2761.g1	112	1e-25	637785865 Tcr_1144 Peptidase S49 [Thiomicrospira crunogena
637785866 Tcr_1145 Excinuclease ABC subunit C (IMGterm)	combined.4082501.4082545.lucy.pga.C6104 nseq=16	914	0	FOSS5119.x1	354	4e-98	637785866 Tcr_1145 Excinuclease ABC subunit C (IMGterm)
637785867 Tcr_1146 CDP-diacylglycerol--glycerol-3-phosphate	combined.4082501.4082545.lucy.pga.C6104 nseq=16	295	4e-81	FOSS10061.y1	106	4e-24	637785867 Tcr_1146 CDP-diacylglycerol--glycerol-3-phosphate
637785871 Tcr_1147 hypothetical protein [Thiomicrospira	(123 letters)		(123 letters)	FNHG7340.g1	27	0.94	637785871 Tcr_1147 hypothetical protein [Thiomicrospira
637785872 Tcr_1148 hypothetical protein [Thiomicrospira	combined.4082501.4082545.lucy.pga.C5278 nseq=28	27	7.6	FNHG9452.b1	29	2.2	637785872 Tcr_1148 hypothetical protein [Thiomicrospira
637785873 Tcr_1149 hypothetical protein [Thiomicrospira	combined.4082501.4082545.lucy.pga.C4039 nseq=2	27	1.6	FOSS2383.g2	31	0.16	637785873 Tcr_1149 hypothetical protein [Thiomicrospira
637785874 Tcr_1150 diguanylate cyclase/phosphodiesterase (GGDEF	combined.4082501.4082545.lucy.pga.C5990 nseq=40	364	1e-101	FOSS1886.b1	208	8e-54	637785874 Tcr_1150 diguanylate cyclase/phosphodiesterase (GGDEF
637785875 Tcr_1151 response regulator receiver (CheY-like) and	combined.4082501.4082545.lucy.pga.C2391 nseq=6	84	2e-17	FOSS14328.x2	193	2e-50	637785875 Tcr_1151 response regulator receiver (CheY-like) and
637785876 Tcr_1152 nitrate transporter, putative	combined.4082501.4082545.lucy.pga.C2621 nseq=2	311	1e-85	FOSS14328.x2	176	8e-45	637785876 Tcr_1152 nitrate transporter, putative
637785877 Tcr_1153 Nitrate transporter system, periplasmic	combined.4082501.4082545.lucy.pga.C2621 nseq=2	155	1e-38	FOSS5025.y2	208	2e-54	637785877 Tcr_1153 Nitrate transporter system, periplasmic
637785878 Tcr_1154 Binding-protein-dependent transport systems	combined.4082501.4082545.lucy.pga.C1547 nseq=22	47	5e-06	FOSS11402.x1	76	1e-14	637785878 Tcr_1154 Binding-protein-dependent transport systems
637785879 Tcr_1155 nitrate transport ATP-binding subunits C and	combined.4082501.4082545.lucy.pga.C1435 nseq=2	152	9e-38	FOSS11087.y2	154	2e-38	637785879 Tcr_1155 nitrate transport ATP-binding subunits C and
637785880 Tcr_1156 assimilatory nitrate reductase (NADH) beta	combined.4082501.4082545.lucy.pga.C3915 nseq=5	235	1e-62	FOSS4105.y1	218	6e-76	637785880 Tcr_1156 assimilatory nitrate reductase (NADH) beta
637785881 Tcr_1157 assimilatory nitrite reductase (NAD(P)H)	combined.4082501.4082545.lucy.pga.C731 nseq=4	999	0	FNHG811.g1	379	1e-110	637785881 Tcr_1157 assimilatory nitrite reductase (NAD(P)H)
637785882 Tcr_1158 assimilatory nitrite reductase (NAD(P)H)	combined.4082501.4082545.lucy.pga.C3914 nseq=6	147	3e-37	FOSS8729.x1	143	8e-36	637785882 Tcr_1158 assimilatory nitrite reductase (NAD(P)H)
637785883 Tcr_1159 assimilatory nitrate reductase (NADH) alpha	combined.4082501.4082545.lucy.pga.C3913 nseq=7	702	0	FOSS5292.x1	418	1e-117	637785883 Tcr_1159 assimilatory nitrate reductase (NADH) alpha
637785884 Tcr_1160 uroporphyrinogen-III C-methyltransferase (EC	combined.4082501.4082545.lucy.pga.C3912 nseq=11	671	0	FOSS3651.x1	336	6e-93	637785884 Tcr_1160 uroporphyrinogen-III C-methyltransferase (EC
637785885 Tcr_1161 Glycosyl transferase, family 3	combined.4082501.4082545.lucy.pga.C3572 nseq=3	286	4e-78	FOSS16037.y2	275	5e-81	637785885 Tcr_1161 Glycosyl transferase, family 3
637785886 Tcr_1162 Molybdopterin binding domain MoeA	combined.4082501.4082545.lucy.pga.C6039 nseq=3	122	1e-28	FOSS8840.y1	155	2e-38	637785886 Tcr_1162 Molybdopterin binding domain MoeA
637785887 Tcr_1163 Molybdopterin-guanine dinucleotide	combined.4082501.4082545.lucy.pga.C3571 nseq=3	69	5e-13	FNHG8245.b1	94	2e-20	637785887 Tcr_1163 Molybdopterin-guanine dinucleotide
637785888 Tcr_1164 septum site-determining protein MinC	combined.4082501.4082545.lucy.pga.C2790 nseq=5	260	2e-70	FOSS2686.g2	121	1e-28	637785888 Tcr_1164 septum site-determining protein MinC
637785889 Tcr_1165 septum site-determining protein MinD	combined.4082501.4082545.lucy.pga.C2613 nseq=16	353	2e-98	FOSS2021.b1	370	1e-103	637785889 Tcr_1165 septum site-determining protein MinD
637785890 Tcr_1166 cell division topological specificity factor	combined.4082501.4082545.lucy.pga.C4695 nseq=4	137	5e-34	FOSS7637.y1	25	4.1	637785890 Tcr_1166 cell division topological specificity factor
637785891 Tcr_1167 hypothetical protein [Thiomicrospira	combined.4082501.4082545.lucy.pga.C2613 nseq=16	184	1e-47	FOSS2686.b1	30	0.3	637785891 Tcr_1167 hypothetical protein [Thiomicrospira
637785892 Tcr_1168 transcription-repair coupling factor	combined.4082501.4082545.lucy.pga.C2613 nseq=16	1201	0	FOSS5853.x1	402	1e-112	637785892 Tcr_1168 transcription-repair coupling factor
637785893 Tcr_1169 hypothetical protein [Thiomicrospira	combined.4082501.4082545.lucy.pga.C2575 nseq=4	67	5e-12	FOSS12000.x1	79	2e-15	637785893 Tcr_1169 hypothetical protein [Thiomicrospira
637785894 Tcr_1170 sulfide-quinone reductase (EC 1.-.-.-)	combined.4082501.4082545.lucy.pga.C912 nseq=2	58	3e-09	FOSS11827.y1	345	2e-97	637785894 Tcr_1170 sulfide-quinone reductase (EC 1.-.-.-)
637785895 Tcr_1171 hypothetical protein [Thiomicrospira	combined.4082501.4082545.lucy.pga.C716 nseq=18	184	8e-48	FOSS3753.y1	169	3e-43	637785895 Tcr_1171 hypothetical protein [Thiomicrospira
637785896 Tcr_1172 Lipoprotein releasing system, transmembrane	combined.4082501.4082545.lucy.pga.C716 nseq=18	583	1e-167	FOSS6941.y1	141	2e-34	637785896 Tcr_1172 Lipoprotein releasing system, transmembrane
637785897 Tcr_1173 Lipoprotein releasing system, ATP-binding	combined.4082501.4082545.lucy.pga.C3547 nseq=4	315	6e-87	FOSS6941.y1	320	2e-88	637785897 Tcr_1173 Lipoprotein releasing system, ATP-binding
637785898 Tcr_1174 ABC transporter related [Thiomicrospira	combined.4082501.4082545.lucy.pga.C717 nseq=5	681	0	FNHG3690.g1	260	8e-70	637785898 Tcr_1174 ABC transporter related [Thiomicrospira
637785899 Tcr_1175 hypothetical protein [Thiomicrospira	(69 letters)		(69 letters)	FOSS11216.y1	43	1e-05	637785899 Tcr_1175 hypothetical protein [Thiomicrospira
637785900 Tcr_1176 trigger factor [Thiomicrospira crunogena	combined.4082501.4082545.lucy.pga.C4728 nseq=2	559	1e-160	FOSS4644.x2	150	5e-37	637785900 Tcr_1176 trigger factor [Thiomicrospira crunogena
637785901 Tcr_1177 ATP-dependent Clp protease proteolytic	combined.4082501.4082545.lucy.pga.C718 nseq=12	337	7e-94	FOSS5288.y2	333	1e-92	637785901 Tcr_1177 ATP-dependent Clp protease proteolytic
637785902 Tcr_1178 ATP-dependent Clp protease ATP-binding	combined.4082501.4082545.lucy.pga.C880 nseq=2	495	1e-141	FNHG6211.b1	388	1e-108	637785902 Tcr_1178 ATP-dependent Clp protease ATP-binding
637785903 Tcr_1179 ATP-dependent protease La [Thiomicrospira	combined.4082501.4082545.lucy.pga.C719 nseq=18	1211	0	FOSS1167.g1	389	1e-108	637785903 Tcr_1179 ATP-dependent protease La [Thiomicrospira
637785904 Tcr_1180 Histone-like DNA-binding protein	combined.4082501.4082545.lucy.pga.C6182 nseq=2	75	2e-31	FOSS7719.y1	94	7e-21	637785904 Tcr_1180 Histone-like DNA-binding protein
637785909 Tcr_1181 Enoyl-[acyl-carrier-protein] reductase	combined.4082501.4082545.lucy.pga.C899 nseq=7	444	1e-125	FOSS1987.g1	99	9e-22	637785909 Tcr_1181 Enoyl-[acyl-carrier-protein] reductase
637785910 Tcr_1182 extracellular solute-binding protein, family	combined.4082501.4082545.lucy.pga.C5276 nseq=10	870	0	FOSS9651.x2	43	0.0002	637785910 Tcr_1182 extracellular solute-binding protein, family
637785911 Tcr_1183 Binding-protein-dependent transport systems	combined.4082501.4082545.lucy.pga.C898 nseq=15	552	1e-158	FNHG3923.g1	244	2e-65	637785911 Tcr_1183 Binding-protein-dependent transport systems
637785912 Tcr_1184 Binding-protein-dependent transport systems	combined.4082501.4082545.lucy.pga.C5277 nseq=34	562	1e-161	FOSS2031.g1	320	4e-88	637785912 Tcr_1184 Binding-protein-dependent transport systems
637785913 Tcr_1185 ABC transporter related [Thiomicrospira	combined.4082501.4082545.lucy.pga.C897 nseq=9	799	0	FOSS12928.x1	373	1e-104	637785913 Tcr_1185 ABC transporter related [Thiomicrospira
637785914 Tcr_1186 phosphoenolpyruvate synthase (EC 2.7.9.2)	combined.4082501.4082545.lucy.pga.C2709 nseq=2	340	9e-94	FNHG2885.g1	317	2e-88	637785914 Tcr_1186 phosphoenolpyruvate synthase (EC 2.7.9.2)
637785915 Tcr_1187 hypothetical protein [Thiomicrospira	combined.4082501.4082545.lucy.pga.C1371 nseq=12	303	2e-83	FOSS5180.y2	142	9e-35	637785915 Tcr_1187 hypothetical protein [Thiomicrospira
637785916 Tcr_1188 Short-chain dehydrogenase/reductase SDR	combined.4082501.4082545.lucy.pga.C1870 nseq=11	189	5e-49	FNHG8555.b1	49	9e-07	637785916 Tcr_1188 Short-chain dehydrogenase/reductase SDR
637785917 Tcr_1189 HAD-superfamily hydrolase, subfamily IA,	combined.4082501.4082545.lucy.pga.C1870 nseq=11	350	1e-97	FOSS12928.y1	192	6e-50	637785917 Tcr_1189 HAD-superfamily hydrolase, subfamily IA,
637785918 Tcr_1190 3-demethylubiquinone-9 3-methyltransferase	combined.4082501.4082545.lucy.pga.C1191 nseq=38	351	6e-98	FOSS15522.x1	144	2e-35	637785918 Tcr_1190 3-demethylubiquinone-9 3-methyltransferase
637785919 Tcr_1191 DNA gyrase subunit A (EC 5.99.1.3) (IMGterm)	combined.4082501.4082545.lucy.pga.C1191 nseq=38	1401	0	FOSS11265.x1	479	1e-135	637785919 Tcr_1191 DNA gyrase subunit A (EC 5.99.1.3) (IMGterm)
637785920 Tcr_1192 phosphoserine aminotransferase (EC 2.6.1.52)	combined.4082501.4082545.lucy.pga.C1191 nseq=38	536	1e-153	FOSS10435.y1	293	3e-80	637785920 Tcr_1192 phosphoserine aminotransferase (EC 2.6.1.52)
637785921 Tcr_1193 chorismate mutase (EC 5.4.99.5) / prephenate	combined.4082501.4082545.lucy.pga.C1191 nseq=38	412	1e-116	FOSS4570.y1	378	1e-105	637785921 Tcr_1193 chorismate mutase (EC 5.4.99.5) / prephenate
637785922 Tcr_1194 aminotransferase (EC 2.6.1.-) (IMGterm)	combined.4082501.4082545.lucy.pga.C4958 nseq=11	448	1e-127	FOSS4160.x1	277	3e-75	637785922 Tcr_1194 aminotransferase (EC 2.6.1.-) (IMGterm)
637785923 Tcr_1195 prephenate dehydrogenase (EC 1.3.1.12)	combined.4082501.4082545.lucy.pga.C4958 nseq=11	326	3e-90	FOSS5775.x1	303	4e-83	637785923 Tcr_1195 prephenate dehydrogenase (EC 1.3.1.12)
637785924 Tcr_1196 3-phosphoshikimate 1-carboxyvinyltransferase	combined.4082501.4082545.lucy.pga.C6005 nseq=2	430	1e-121	FOSS9885.x2	236	6e-63	637785924 Tcr_1196 3-phosphoshikimate 1-carboxyvinyltransferase
637785925 Tcr_1197 cytidylate kinase (EC 2.7.4.14) (IMGterm)	combined.4082501.4082545.lucy.pga.C4957 nseq=2	279	4e-76	FOSS5775.y1	246	3e-66	637785925 Tcr_1197 cytidylate kinase (EC 2.7.4.14) (IMGterm)
637785926 Tcr_1198 SSU ribosomal protein S1P (IMGterm)	combined.4082501.4082545.lucy.pga.C5359 nseq=2	581	1e-166	FNHG9685.b1	416	1e-117	637785926 Tcr_1198 SSU ribosomal protein S1P (IMGterm)
637785927 Tcr_1199 integration host factor, beta subunit	combined.4082501.4082545.lucy.pga.C3419 nseq=5	166	6e-43	FOSS12935.y1	53	2e-08	637785927 Tcr_1199 integration host factor, beta subunit
637785928 Tcr_1200 hypothetical protein [Thiomicrospira	combined.4082501.4082545.lucy.pga.C3419 nseq=5	68	4e-13	FNHG7347.b1	91	7e-20	637785928 Tcr_1200 hypothetical protein [Thiomicrospira
637785929 Tcr_1201 orotidine-5'-phosphate decarboxylase (EC	combined.4082501.4082545.lucy.pga.C3419 nseq=5	208	9e-55	FOSS7174.x1	184	1e-47	637785929 Tcr_1201 orotidine-5'-phosphate decarboxylase (EC
637785930 Tcr_1202 periplasmic sensor signal transduction	combined.4082501.4082545.lucy.pga.C3418 nseq=8	485	1e-137	FOSS1436.g1	282	1e-76	637785930 Tcr_1202 periplasmic sensor signal transduction
637785931 Tcr_1203 two component transcriptional regulator,	combined.4082501.4082545.lucy.pga.C463 nseq=13	332	3e-92	FOSS8500.y2	390	1e-109	637785931 Tcr_1203 two component transcriptional regulator,
637785932 Tcr_1204 hypothetical protein [Thiomicrospira	combined.4082501.4082545.lucy.pga.C449 nseq=21	440	1e-124	FNHG888.g1	304	2e-83	637785932 Tcr_1204 hypothetical protein [Thiomicrospira
637785933 Tcr_1205 sigma-54 (RpoN) [Thiomicrospira crunogena	combined.4082501.4082545.lucy.pga.C449 nseq=21	638	0	FNHG7347.g1	387	1e-108	637785933 Tcr_1205 sigma-54 (RpoN) [Thiomicrospira crunogena
637785934 Tcr_1206 hypothetical protein [Thiomicrospira	combined.4082501.4082545.lucy.pga.C3556 nseq=2	47	2e-06	FNHG2230.g1	155	5e-39	637785934 Tcr_1206 hypothetical protein [Thiomicrospira
637785935 Tcr_1207 arsenate reductase [Thiomicrospira crunogena	combined.4082501.4082545.lucy.pga.C464 nseq=9	157	5e-40	FOSS833.g1	174	6e-45	637785935 Tcr_1207 arsenate reductase [Thiomicrospira crunogena
637785936 Tcr_1208 hypothetical protein [Thiomicrospira	combined.4082501.4082545.lucy.pga.C449 nseq=21	102	1e-23	FNHG2218.b1	30	0.16	637785936 Tcr_1208 hypothetical protein [Thiomicrospira
637785937 Tcr_1209 Exodeoxyribonuclease VII large subunit (EC	combined.4082501.4082545.lucy.pga.C449 nseq=21	531	1e-151	FOSS2192.b1	143	1e-34	637785937 Tcr_1209 Exodeoxyribonuclease VII large subunit (EC
637785938 Tcr_1210 TIM-barrel protein, yjbN family	combined.4082501.4082545.lucy.pga.C464 nseq=9	486	1e-138	FOSS5270.x1	70	9e-13	637785938 Tcr_1210 TIM-barrel protein, yjbN family
637785939 Tcr_1211 Sodium/hydrogen exchanger [Thiomicrospira	combined.4082501.4082545.lucy.pga.C3474 nseq=4	29	3.2	FOSS10667.x1	32	0.41	637785939 Tcr_1211 Sodium/hydrogen exchanger [Thiomicrospira
637785940 Tcr_1212 (p)ppGpp synthetase I (GTP	combined.4082501.4082545.lucy.pga.C1665 nseq=9	878	0	FOSS6417.y1	337	7e-93	637785940 Tcr_1212 (p)ppGpp synthetase I (GTP
637785941 Tcr_1213 6-phosphogluconolactonase (EC 3.1.1.31)	combined.4082501.4082545.lucy.pga.C1348 nseq=3	65	8e-12	FOSS1449.b1	64	4e-11	637785941 Tcr_1213 6-phosphogluconolactonase (EC 3.1.1.31)
637785942 Tcr_1214 glucose-6-phosphate 1-dehydrogenase (EC	combined.4082501.4082545.lucy.pga.C2897 nseq=2	611	1e-175	FNHG5272.b1	132	2e-31	637785942 Tcr_1214 glucose-6-phosphate 1-dehydrogenase (EC
637785943 Tcr_1215 6-phosphogluconate dehydrogenase	combined.4082501.4082545.lucy.pga.C2896 nseq=3	521	1e-149	FOSS12381.x2	229	1e-60	637785943 Tcr_1215 6-phosphogluconate dehydrogenase
637785948 Tcr_1216 glutamyl-tRNA synthetase (EC 6.1.1.17)	combined.4082501.4082545.lucy.pga.C1666 nseq=11	741	0	FOSS3897.x1	451	1e-134	637785948 Tcr_1216 glutamyl-tRNA synthetase (EC 6.1.1.17)
637785949 Tcr_1217 Peptidase M61 [Thiomicrospira crunogena	combined.4082501.4082545.lucy.pga.C5926 nseq=3	471	1e-133	FNHG2268.g1	375	1e-104	637785949 Tcr_1217 Peptidase M61 [Thiomicrospira crunogena
637785950 Tcr_1218 SlyX [Thiomicrospira crunogena XCL-2:	combined.4082501.4082545.lucy.pga.C5926 nseq=3	34	0.006	FOSS15914.y2	36	0.002	637785950 Tcr_1218 SlyX [Thiomicrospira crunogena XCL-2:
637785951 Tcr_1219 Bile acid:sodium symporter [Thiomicrospira	combined.4082501.4082545.lucy.pga.C263 nseq=5	309	5e-85	FOSS12614.x2	87	4e-18	637785951 Tcr_1219 Bile acid:sodium symporter [Thiomicrospira
637785952 Tcr_1220 hypothetical protein [Thiomicrospira	combined.4082501.4082545.lucy.pga.C4994 nseq=2	129	1e-31	FOSS12614.x2	26	1.8	637785952 Tcr_1220 hypothetical protein [Thiomicrospira
637785953 Tcr_1221 Phosphonate-binding periplasmic protein	combined.4082501.4082545.lucy.pga.C3467 nseq=4	61	3e-10	FNHG531.g1	170	3e-43	637785953 Tcr_1221 Phosphonate-binding periplasmic protein
637785954 Tcr_1222 diguanylate cyclase/phosphodiesterase (GGDEF	combined.4082501.4082545.lucy.pga.C5776 nseq=5	298	3e-81	FNHG8759.g1	186	1e-47	637785954 Tcr_1222 diguanylate cyclase/phosphodiesterase (GGDEF
637785955 Tcr_1223 Sodium/calcium exchanger membrane region	combined.4082501.4082545.lucy.pga.C3911 nseq=5	61	4e-10	FOSS13663.x2	48	3e-06	637785955 Tcr_1223 Sodium/calcium exchanger membrane region
637785956 Tcr_1224 transcriptional regulator, AraC family	combined.4082501.4082545.lucy.pga.C1993 nseq=10	37	0.003	FNHG5434.b1	90	5e-19	637785956 Tcr_1224 transcriptional regulator, AraC family
637785957 Tcr_1225 anti-sigm factor, ChrR [Thiomicrospira	combined.4082501.4082545.lucy.pga.C846 nseq=4	31	0.22	FNHG6088.g1	31	0.19	637785957 Tcr_1225 anti-sigm factor, ChrR [Thiomicrospira
637785958 Tcr_1226 Ferritin and Dps [Thiomicrospira crunogena	combined.4082501.4082545.lucy.pga.C1326 nseq=3	30	0.21	FOSS511.g1	31	0.11	637785958 Tcr_1226 Ferritin and Dps [Thiomicrospira crunogena
637785959 Tcr_1227 hypothetical protein [Thiomicrospira	combined.4082501.4082545.lucy.pga.C2324 nseq=3	184	1e-47	FOSS10369.x1	119	8e-28	637785959 Tcr_1227 hypothetical protein [Thiomicrospira
637785960 Tcr_1228 ribosomal large subunit pseudouridine	combined.4082501.4082545.lucy.pga.C570 nseq=10	403	1e-113	FOSS449.g1	120	4e-28	637785960 Tcr_1228 ribosomal large subunit pseudouridine
637785961 Tcr_1229 Peptidase M50 [Thiomicrospira crunogena	combined.4082501.4082545.lucy.pga.C570 nseq=10	301	7e-83	FOSS15538.y1	151	1e-37	637785961 Tcr_1229 Peptidase M50 [Thiomicrospira crunogena
637785962 Tcr_1230 Sua5/YciO/YrdC/YwlC [Thiomicrospira	combined.4082501.4082545.lucy.pga.C2325 nseq=4	330	1e-91	FOSS15538.y1	305	6e-84	637785962 Tcr_1230 Sua5/YciO/YrdC/YwlC [Thiomicrospira
637785963 Tcr_1231 PHP-like [Thiomicrospira crunogena XCL-2:	combined.4082501.4082545.lucy.pga.C569 nseq=4	380	1e-106	FNHG1546.g1	333	2e-92	637785963 Tcr_1231 PHP-like [Thiomicrospira crunogena XCL-2:
637785964 Tcr_1232 intracellular septation protein A	combined.4082501.4082545.lucy.pga.C3175 nseq=8	27	3	FOSS10864.x2	233	2e-62	637785964 Tcr_1232 intracellular septation protein A
637785965 Tcr_1233 YCII-related [Thiomicrospira crunogena	combined.4082501.4082545.lucy.pga.C2186 nseq=8	157	3e-40	FOSS10864.x2	48	4e-07	637785965 Tcr_1233 YCII-related [Thiomicrospira crunogena
637785966 Tcr_1234 putative prophage repressor [Thiomicrospira	combined.4082501.4082545.lucy.pga.C2186 nseq=8	253	8e-69	FOSS1061.g1	80	3e-16	637785966 Tcr_1234 putative prophage repressor [Thiomicrospira
637785967 Tcr_1235 asparaginase (EC 3.5.1.1) (IMGterm)	combined.4082501.4082545.lucy.pga.C3634 nseq=5	203	1e-53	FNHG3715.b1	40	0.0003	637785967 Tcr_1235 asparaginase (EC 3.5.1.1) (IMGterm)
637785968 Tcr_1236 Protein of unknown function DUF6,	combined.4082501.4082545.lucy.pga.C1539 nseq=2	157	3e-39	FOSS8988.y1	41	0.0004	637785968 Tcr_1236 Protein of unknown function DUF6,
637785969 Tcr_1237 hypothetical protein [Thiomicrospira	combined.4082501.4082545.lucy.pga.C388 nseq=2	71	4e-14	FNHG4546.g1	117	6e-28	637785969 Tcr_1237 hypothetical protein [Thiomicrospira
637785970 Tcr_1238 Protein of unknown function DUF615	combined.4082501.4082545.lucy.pga.C2829 nseq=7	246	1e-66	FNHG3246.g1	204	9e-54	637785970 Tcr_1238 Protein of unknown function DUF615
637785971 Tcr_1239 DNA ligase, NAD-dependent [Thiomicrospira	combined.4082501.4082545.lucy.pga.C2185 nseq=13	799	0	FOSS4525.x1	343	9e-95	637785971 Tcr_1239 DNA ligase, NAD-dependent [Thiomicrospira
637785972 Tcr_1240 Cell division protein-like [Thiomicrospira	combined.4082501.4082545.lucy.pga.C2185 nseq=13	270	3e-73	FOSS12036.y1	159	7e-40	637785972 Tcr_1240 Cell division protein-like [Thiomicrospira
637785973 Tcr_1241 Carbohydrate kinase, FGGY [Thiomicrospira	combined.4082501.4082545.lucy.pga.C4146 nseq=3	437	1e-123	FOSS1313.g1	166	1e-41	637785973 Tcr_1241 Carbohydrate kinase, FGGY [Thiomicrospira
637785974 Tcr_1242 HAD-superfamily hydrolase subfamily IA,	combined.4082501.4082545.lucy.pga.C2184 nseq=5	343	2e-95	FOSS1248.g1	126	4e-30	637785974 Tcr_1242 HAD-superfamily hydrolase subfamily IA,
637785975 Tcr_1243 transcriptional regulators, TraR/DksA family	combined.4082501.4082545.lucy.pga.C4016 nseq=2	225	3e-60	FOSS13644.x2	223	2e-59	637785975 Tcr_1243 transcriptional regulators, TraR/DksA family
637785976 Tcr_1244 hypothetical protein [Thiomicrospira	combined.4082501.4082545.lucy.pga.C3349 nseq=10	459	1e-130	FOSS13621.x2	334	3e-92	637785976 Tcr_1244 hypothetical protein [Thiomicrospira
637785977 Tcr_1245 hypothetical protein [Thiomicrospira	combined.4082501.4082545.lucy.pga.C3349 nseq=10	174	8e-45	FOSS7851.x1	160	2e-42	637785977 Tcr_1245 hypothetical protein [Thiomicrospira
637785978 Tcr_1246 hypothetical protein [Thiomicrospira	combined.4082501.4082545.lucy.pga.C4943 nseq=2	27	0.92	FOSS13621.y2	77	7e-16	637785978 Tcr_1246 hypothetical protein [Thiomicrospira
637785979 Tcr_1247 hypothetical protein [Thiomicrospira	combined.4082501.4082545.lucy.pga.C3310 nseq=5	80	2e-16	FOSS13621.y2	167	2e-42	637785979 Tcr_1247 hypothetical protein [Thiomicrospira
637785980 Tcr_1248 exonuclease RecJ (EC 3.1.-.-) (IMGterm)	combined.4082501.4082545.lucy.pga.C3350 nseq=8	730	0	FOSS13646.x2	216	1e-56	637785980 Tcr_1248 exonuclease RecJ (EC 3.1.-.-) (IMGterm)
637785981 Tcr_1249 L-threonine synthase (EC 4.2.3.1) (IMGterm)	combined.4082501.4082545.lucy.pga.C4317 nseq=22	776	0	FNHG4059.g1	129	1e-30	637785981 Tcr_1249 L-threonine synthase (EC 4.2.3.1) (IMGterm)
637785982 Tcr_1250 hypothetical protein [Thiomicrospira	combined.4082501.4082545.lucy.pga.C4317 nseq=22	360	1e-100	FOSS13646.y2	269	8e-73	637785982 Tcr_1250 hypothetical protein [Thiomicrospira
637785983 Tcr_1251 homoserine dehydrogenase (EC 1.1.1.3)	combined.4082501.4082545.lucy.pga.C4317 nseq=22	467	1e-132	FNHG9661.g1	279	1e-75	637785983 Tcr_1251 homoserine dehydrogenase (EC 1.1.1.3)
637785984 Tcr_1252 aminotransferase (EC 2.6.1.-) (IMGterm)	combined.4082501.4082545.lucy.pga.C5603 nseq=2	692	0	FOSS8434.y2	305	9e-84	637785984 Tcr_1252 aminotransferase (EC 2.6.1.-) (IMGterm)
637785985 Tcr_1253 Protein of unknown function DUF598	combined.4082501.4082545.lucy.pga.C5603 nseq=2	160	8e-41	FOSS5138.y2	159	2e-40	637785985 Tcr_1253 Protein of unknown function DUF598
637785986 Tcr_1254 Peptidase M23B [Thiomicrospira crunogena	combined.4082501.4082545.lucy.pga.C3699 nseq=7	176	5e-45	FOSS12196.y1	132	7e-32	637785986 Tcr_1254 Peptidase M23B [Thiomicrospira crunogena
637785987 Tcr_1255 DedA [Thiomicrospira crunogena XCL-2:	combined.4082501.4082545.lucy.pga.C3699 nseq=7	95	2e-22	FOSS9609.y2	240	1e-64	637785987 Tcr_1255 DedA [Thiomicrospira crunogena XCL-2:
637785988 Tcr_1256 protein-L-isoaspartate O-methyltransferase	combined.4082501.4082545.lucy.pga.C3698 nseq=10	286	3e-78	FOSS14187.x2	177	2e-45	637785988 Tcr_1256 protein-L-isoaspartate O-methyltransferase
637785989 Tcr_1257 3'-nucleotidase (EC 3.1.3.6) /	combined.4082501.4082545.lucy.pga.C3698 nseq=10	368	1e-103	FOSS12196.x1	251	8e-68	637785989 Tcr_1257 3'-nucleotidase (EC 3.1.3.6) /
637785990 Tcr_1258 Smr protein/MutS2-like [Thiomicrospira	combined.4082501.4082545.lucy.pga.C3698 nseq=10	158	7e-40	FOSS15488.y1	48	1e-06	637785990 Tcr_1258 Smr protein/MutS2-like [Thiomicrospira
637785991 Tcr_1259 Septum formation initiator [Thiomicrospira	combined.4082501.4082545.lucy.pga.C1963 nseq=3	106	8e-25	FOSS10892.x2	29	0.21	637785991 Tcr_1259 Septum formation initiator [Thiomicrospira
637785992 Tcr_1260 enolase (EC 4.2.1.11) (IMGterm)	combined.4082501.4082545.lucy.pga.C221 nseq=5	423	1e-119	FOSS11972.x1	401	1e-112	637785992 Tcr_1260 enolase (EC 4.2.1.11) (IMGterm)
637785993 Tcr_1261 2-dehydro-3-deoxyphosphooctonate aldolase	combined.4082501.4082545.lucy.pga.C5126 nseq=4	475	1e-135	FOSS4586.x1	273	2e-74	637785993 Tcr_1261 2-dehydro-3-deoxyphosphooctonate aldolase
637785994 Tcr_1262 CTP synthase (EC 6.3.4.2) (IMGterm)	combined.4082501.4082545.lucy.pga.C4999 nseq=19	887	0	FOSS15299.x2	449	1e-127	637785994 Tcr_1262 CTP synthase (EC 6.3.4.2) (IMGterm)
637785995 Tcr_1263 PP-loop [Thiomicrospira crunogena XCL-2:	combined.4082501.4082545.lucy.pga.C4999 nseq=19	243	5e-65	FOSS7373.y1	74	8e-14	637785995 Tcr_1263 PP-loop [Thiomicrospira crunogena XCL-2:
637785996 Tcr_1264 acetyl-coenzyme A carboxylase carboxyl	combined.4082501.4082545.lucy.pga.C4786 nseq=2	303	2e-83	FOSS14340.x2	325	6e-90	637785996 Tcr_1264 acetyl-coenzyme A carboxylase carboxyl
637785997 Tcr_1265 Protein of unknown function DUF181	combined.4082501.4082545.lucy.pga.C5000 nseq=21	701	0	FOSS14340.y2	387	1e-108	637785997 Tcr_1265 Protein of unknown function DUF181
637785998 Tcr_1266 hypothetical protein [Thiomicrospira	combined.4082501.4082545.lucy.pga.C654 nseq=3	27	0.55	FOSS1702.b1	57	1e-09	637785998 Tcr_1266 hypothetical protein [Thiomicrospira
637785999 Tcr_1267 hypothetical protein [Thiomicrospira	combined.4082501.4082545.lucy.pga.C4589 nseq=14	47	4e-06	FOSS1702.b1	67	2e-20	637785999 Tcr_1267 hypothetical protein [Thiomicrospira
637786000 Tcr_1268 Peptidase M22, glycoprotease [Thiomicrospira	combined.4082501.4082545.lucy.pga.C2467 nseq=4	88	4e-30	FNHG5691.b1	190	3e-49	637786000 Tcr_1268 Peptidase M22, glycoprotease [Thiomicrospira
637786001 Tcr_1269 Helicase c2 [Thiomicrospira crunogena XCL-2:	combined.4082501.4082545.lucy.pga.C2467 nseq=4	781	0	FNHG5915.b1	311	2e-85	637786001 Tcr_1269 Helicase c2 [Thiomicrospira crunogena XCL-2:
637786002 Tcr_1270 LSU ribosomal protein L36P (IMGterm)	combined.4082501.4082545.lucy.pga.C3088 nseq=6	80	7e-17	FNHG2953.b1	83	1e-17	637786002 Tcr_1270 LSU ribosomal protein L36P (IMGterm)
637786003 Tcr_1271 response regulator receiver (CheY-like)	combined.4082501.4082545.lucy.pga.C729 nseq=5	491	1e-140	FOSS6169.x1	234	1e-62	637786003 Tcr_1271 response regulator receiver (CheY-like)
637786004 Tcr_1272 RNase HII (EC 3.1.26.4) (IMGterm)	combined.4082501.4082545.lucy.pga.C729 nseq=5	208	5e-55	FNHG3558.g1	219	5e-58	637786004 Tcr_1272 RNase HII (EC 3.1.26.4) (IMGterm)
637786005 Tcr_1273 lipid-A-disaccharide synthase (EC 2.4.1.182)	combined.4082501.4082545.lucy.pga.C3089 nseq=4	350	3e-97	FNHG2953.g1	293	3e-80	637786005 Tcr_1273 lipid-A-disaccharide synthase (EC 2.4.1.182)
637786006 Tcr_1274	combined.4082501.4082545.lucy.pga.C728 nseq=17	418	1e-118	FNHG3558.b1	263	4e-71	637786006 Tcr_1274
637786007 Tcr_1275 3-hydroxyacyl-[acyl-carrier-protein]	combined.4082501.4082545.lucy.pga.C728 nseq=17	245	3e-66	FOSS15685.x1	248	5e-67	637786007 Tcr_1275 3-hydroxyacyl-[acyl-carrier-protein]
637786008 Tcr_1276 UDP-3-O-[3-hydroxymyristoyl] glucosamine	combined.4082501.4082545.lucy.pga.C728 nseq=17	331	1e-91	FOSS9276.y2	245	1e-65	637786008 Tcr_1276 UDP-3-O-[3-hydroxymyristoyl] glucosamine
637786009 Tcr_1277 Outer membrane chaperone Skp (OmpH)	combined.4082501.4082545.lucy.pga.C728 nseq=17	187	7e-49	FOSS5882.x1	89	4e-19	637786009 Tcr_1277 Outer membrane chaperone Skp (OmpH)
637786010 Tcr_1278 surface antigen (D15) [Thiomicrospira	combined.4082501.4082545.lucy.pga.C727 nseq=14	875	0	FOSS5762.y1	419	1e-117	637786010 Tcr_1278 surface antigen (D15) [Thiomicrospira
637786011 Tcr_1279 putative membrane-associated zinc	combined.4082501.4082545.lucy.pga.C727 nseq=14	430	1e-121	FNHG5481.b1	211	2e-58	637786011 Tcr_1279 putative membrane-associated zinc
637786012 Tcr_1280 Phosphatidate cytidylyltransferase	combined.4082501.4082545.lucy.pga.C2121 nseq=4	217	2e-57	FNHG8284.b1	84	3e-17	637786012 Tcr_1280 Phosphatidate cytidylyltransferase
637786013 Tcr_1281 Undecaprenyl pyrophosphate synthetase (EC	combined.4082501.4082545.lucy.pga.C2121 nseq=4	329	3e-91	FNHG539.b1	303	2e-83	637786013 Tcr_1281 Undecaprenyl pyrophosphate synthetase (EC
637786014 Tcr_1282 ribosome recycling factor [Thiomicrospira	combined.4082501.4082545.lucy.pga.C2122 nseq=2	286	2e-78	FOSS8518.x1	143	3e-35	637786014 Tcr_1282 ribosome recycling factor [Thiomicrospira
637786015 Tcr_1283 uridylate kinase (EC 2.7.4.-) (IMGterm)	combined.4082501.4082545.lucy.pga.C1993 nseq=10	189	5e-49	FNHG4072.b1	134	2e-32	637786015 Tcr_1283 uridylate kinase (EC 2.7.4.-) (IMGterm)
637786016 Tcr_1284 translation elongation factor Ts (EF-Ts)	combined.4082501.4082545.lucy.pga.C1303 nseq=2	118	2e-27	FNHG701.g1	211	1e-55	637786016 Tcr_1284 translation elongation factor Ts (EF-Ts)
637786017 Tcr_1285 SSU ribosomal protein S2P (IMGterm)	combined.4082501.4082545.lucy.pga.C3759 nseq=3	434	1e-123	FNHG4467.b1	159	7e-40	637786017 Tcr_1285 SSU ribosomal protein S2P (IMGterm)
637786018 Tcr_1286 methionine aminopeptidase, type I (EC	combined.4082501.4082545.lucy.pga.C5454 nseq=33	380	1e-106	FOSS7602.y1	194	2e-50	637786018 Tcr_1286 methionine aminopeptidase, type I (EC
637786019 Tcr_1287 UTP-GlnB (protein PII) uridylyltransferase,	combined.4082501.4082545.lucy.pga.C5454 nseq=33	1036	0	FOSS3935.x1	464	1e-131	637786019 Tcr_1287 UTP-GlnB (protein PII) uridylyltransferase,
637786020 Tcr_1288 Glyoxalase/bleomycin resistance	combined.4082501.4082545.lucy.pga.C4377 nseq=6	176	1e-45	FOSS9365.x2	139	1e-34	637786020 Tcr_1288 Glyoxalase/bleomycin resistance
637786021 Tcr_1289 2,3,4,5-tetrahydropyridine-2,6-dicarboxylate	combined.4082501.4082545.lucy.pga.C4400 nseq=97	453	1e-128	FOSS10038.x1	246	3e-66	637786021 Tcr_1289 2,3,4,5-tetrahydropyridine-2,6-dicarboxylate
637786022 Tcr_1290 hypothetical protein [Thiomicrospira	combined.4082501.4082545.lucy.pga.C4400 nseq=97	128	3e-31	FOSS14408.x2	60	1e-10	637786022 Tcr_1290 hypothetical protein [Thiomicrospira
637786023 Tcr_1291 succinyldiaminopimelate desuccinylase (EC	combined.4082501.4082545.lucy.pga.C4400 nseq=97	556	1e-159	FOSS3340.b1	424	1e-119	637786023 Tcr_1291 succinyldiaminopimelate desuccinylase (EC
637786024 Tcr_1292 cyclic nucleotide-binding domain (cNMP-BD)	combined.4082501.4082545.lucy.pga.C5767 nseq=5	122	3e-29	FNHG1708.g1	62	5e-11	637786024 Tcr_1292 cyclic nucleotide-binding domain (cNMP-BD)
637786025 Tcr_1293 Sodium:neurotransmitter symporter	combined.4082501.4082545.lucy.pga.C4400 nseq=97	516	1e-147	FNHG8412.g1	181	2e-46	637786025 Tcr_1293 Sodium:neurotransmitter symporter
637786026 Tcr_1294 UDP-N-acetylmuramate dehydrogenase (EC	combined.4082501.4082545.lucy.pga.C4400 nseq=97	481	1e-137	FNHG4292.g1	158	2e-39	637786026 Tcr_1294 UDP-N-acetylmuramate dehydrogenase (EC
637786027 Tcr_1295 MscS Mechanosensitive ion channel	combined.4082501.4082545.lucy.pga.C5614 nseq=42	437	1e-123	FNHG5896.b1	251	1e-67	637786027 Tcr_1295 MscS Mechanosensitive ion channel
637786028 Tcr_1296 Glycoside hydrolase, family 3-like	combined.4082501.4082545.lucy.pga.C5296 nseq=2	210	3e-55	FOSS12905.y1	293	4e-80	637786028 Tcr_1296 Glycoside hydrolase, family 3-like
637786029 Tcr_1297 diguanylate cyclase/phosphodiesterase (GGDEF	combined.4082501.4082545.lucy.pga.C5776 nseq=5	484	1e-137	FOSS1886.b1	233	2e-61	637786029 Tcr_1297 diguanylate cyclase/phosphodiesterase (GGDEF
637786030 Tcr_1298 Binding-protein-dependent transport systems	combined.4082501.4082545.lucy.pga.C5615 nseq=3	288	1e-78	FOSS3481.x1	200	2e-52	637786030 Tcr_1298 Binding-protein-dependent transport systems
637786031 Tcr_1299 Binding-protein-dependent transport systems	combined.4082501.4082545.lucy.pga.C5410 nseq=2	380	1e-106	FOSS12905.x1	232	7e-62	637786031 Tcr_1299 Binding-protein-dependent transport systems
637786032 Tcr_1300 ErfK/YbiS/YcfS/YnhG [Thiomicrospira	combined.4082501.4082545.lucy.pga.C715 nseq=23	185	4e-48	FOSS8790.y2	190	1e-49	637786032 Tcr_1300 ErfK/YbiS/YcfS/YnhG [Thiomicrospira
637786033 Tcr_1301 transcriptional regulator, TetR family	combined.4082501.4082545.lucy.pga.C100 nseq=3	35	0.01	FNHG9110.b1	32	0.1	637786033 Tcr_1301 transcriptional regulator, TetR family
637786034 Tcr_1302 hypothetical protein [Thiomicrospira	combined.4082501.4082545.lucy.pga.C5368 nseq=54	27	2.7	FNHG8737.g1	222	5e-59	637786034 Tcr_1302 hypothetical protein [Thiomicrospira
637786035 Tcr_1303 extracellular solute-binding protein, family	combined.4082501.4082545.lucy.pga.C715 nseq=23	663	0	FOSS8790.x1	111	4e-25	637786035 Tcr_1303 extracellular solute-binding protein, family
637786036 Tcr_1304 Type I secretion outer membrane protein,	combined.4082501.4082545.lucy.pga.C715 nseq=23	545	1e-156	FOSS2088.g1	227	4e-60	637786036 Tcr_1304 Type I secretion outer membrane protein,
637786037 Tcr_1305 adenylate cyclase (IMGterm) [Thiomicrospira	combined.4082501.4082545.lucy.pga.C715 nseq=23	213	1e-56	FNHG8437.g1	161	8e-41	637786037 Tcr_1305 adenylate cyclase (IMGterm) [Thiomicrospira
637786038 Tcr_1306 cysteine synthase (EC 2.5.1.47) (IMGterm)	combined.4082501.4082545.lucy.pga.C715 nseq=23	412	1e-116	FOSS3162.b1	314	2e-86	637786038 Tcr_1306 cysteine synthase (EC 2.5.1.47) (IMGterm)
637786039 Tcr_1307 UbiA prenyltransferase [Thiomicrospira	combined.4082501.4082545.lucy.pga.C714 nseq=10	248	1e-66	FNHG8201.g1	133	4e-32	637786039 Tcr_1307 UbiA prenyltransferase [Thiomicrospira
637786040 Tcr_1308 hypothetical protein [Thiomicrospira	combined.4082501.4082545.lucy.pga.C714 nseq=10	237	2e-63	FNHG518.b1	30	0.59	637786040 Tcr_1308 hypothetical protein [Thiomicrospira
637786041 Tcr_1309 Glutathione S-transferase-like	combined.4082501.4082545.lucy.pga.C6316 nseq=5	278	5e-76	FNHG8201.b1	273	3e-74	637786041 Tcr_1309 Glutathione S-transferase-like
637786042 Tcr_1310 hypothetical protein [Thiomicrospira	combined.4082501.4082545.lucy.pga.C2265 nseq=2	35	0.009	FOSS3875.x1	199	2e-52	637786042 Tcr_1310 hypothetical protein [Thiomicrospira
637786043 Tcr_1311 4Fe-4S ferredoxin, iron-sulfur binding	combined.4082501.4082545.lucy.pga.C713 nseq=6	154	2e-39	FOSS7604.x1	147	7e-37	637786043 Tcr_1311 4Fe-4S ferredoxin, iron-sulfur binding
637786044 Tcr_1312 Peptidase U32 [Thiomicrospira crunogena	combined.4082501.4082545.lucy.pga.C713 nseq=6	786	0	FNHG8991.b1	369	1e-103	637786044 Tcr_1312 Peptidase U32 [Thiomicrospira crunogena
637786045 Tcr_1313 hypothetical protein [Thiomicrospira	combined.4082501.4082545.lucy.pga.C2559 nseq=3	179	2e-46	FNHG7069.g1	79	4e-16	637786045 Tcr_1313 hypothetical protein [Thiomicrospira
637786046 Tcr_1314 hypothetical protein [Thiomicrospira	combined.4082501.4082545.lucy.pga.C1884 nseq=4	675	0	FNHG981.b1	446	1e-126	637786046 Tcr_1314 hypothetical protein [Thiomicrospira
637786047 Tcr_1315 conserved hypothetical signal peptide	combined.4082501.4082545.lucy.pga.C4775 nseq=56	276	4e-75	FNHG7783.g1	208	5e-58	637786047 Tcr_1315 conserved hypothetical signal peptide
637786048 Tcr_1316 FMN-binding [Thiomicrospira crunogena XCL-2:	combined.4082501.4082545.lucy.pga.C1885 nseq=8	142	4e-35	FOSS14413.y2	148	6e-37	637786048 Tcr_1316 FMN-binding [Thiomicrospira crunogena XCL-2:
637786049 Tcr_1317 PepSY-associated TM helix [Thiomicrospira	combined.4082501.4082545.lucy.pga.C1757 nseq=8	82	1e-16	FOSS14413.y2	47	3e-06	637786049 Tcr_1317 PepSY-associated TM helix [Thiomicrospira
637786050 Tcr_1318 hypothetical protein [Thiomicrospira	combined.4082501.4082545.lucy.pga.C1634 nseq=2	29	0.74	FOSS14110.x2	28	1.1	637786050 Tcr_1318 hypothetical protein [Thiomicrospira
637786051 Tcr_1319 hypothetical protein [Thiomicrospira	combined.4082501.4082545.lucy.pga.C2640 nseq=4	28	2	FOSS14448.y2	28	1.7	637786051 Tcr_1319 hypothetical protein [Thiomicrospira
637786052 Tcr_1320 hypothetical protein [Thiomicrospira	combined.4082501.4082545.lucy.pga.C5108 nseq=8	28	2.4	FNHG5551.g1	28	2	637786052 Tcr_1320 hypothetical protein [Thiomicrospira
637786053 Tcr_1321 Isoprenylcysteine carboxyl methyltransferase	combined.4082501.4082545.lucy.pga.C2050 nseq=2	44	4e-05	FOSS4345.x1	35	0.019	637786053 Tcr_1321 Isoprenylcysteine carboxyl methyltransferase
637786054 Tcr_1322 hypothetical protein [Thiomicrospira	combined.4082501.4082545.lucy.pga.C5504 nseq=2	158	5e-40	FOSS15121.y1	160	1e-40	637786054 Tcr_1322 hypothetical protein [Thiomicrospira
637786055 Tcr_1323 hypothetical protein [Thiomicrospira	combined.4082501.4082545.lucy.pga.C2208 nseq=3	28	2.3	FNHG1857.b1	29	1.2	637786055 Tcr_1323 hypothetical protein [Thiomicrospira
637786056 Tcr_1324 Glycosyl hydrolase, BNR repeat	combined.4082501.4082545.lucy.pga.C3741 nseq=3	338	1e-93	FOSS3904.y1	27	5.3	637786056 Tcr_1324 Glycosyl hydrolase, BNR repeat
637786057 Tcr_1325 hypothetical protein [Thiomicrospira	combined.4082501.4082545.lucy.pga.C3741 nseq=3	187	4e-49	FOSS6331.x1	38	0.0005	637786057 Tcr_1325 hypothetical protein [Thiomicrospira
637786058 Tcr_1326 Peptidylprolyl isomerase, FKBP-type	combined.4082501.4082545.lucy.pga.C228 nseq=34	191	7e-50	FOSS9426.x2	88	1e-18	637786058 Tcr_1326 Peptidylprolyl isomerase, FKBP-type
637786059 Tcr_1327 hypothetical protein [Thiomicrospira	combined.4082501.4082545.lucy.pga.C904 nseq=6	176	2e-45	FOSS11938.y1	223	1e-59	637786059 Tcr_1327 hypothetical protein [Thiomicrospira
637786060 Tcr_1328 Pseudouridine synthase RluA-like	combined.4082501.4082545.lucy.pga.C4256 nseq=15	80	3e-16	FNHG3110.b1	185	7e-48	637786060 Tcr_1328 Pseudouridine synthase RluA-like
637786061 Tcr_1329 hypothetical protein [Thiomicrospira	combined.4082501.4082545.lucy.pga.C482 nseq=2	31	0.088	FNHG8338.b1	32	0.059	637786061 Tcr_1329 hypothetical protein [Thiomicrospira
637786062 Tcr_1330 protein translocase subunit secF (IMGterm)	combined.4082501.4082545.lucy.pga.C431 nseq=10	436	1e-123	FOSS15275.y1	307	2e-84	637786062 Tcr_1330 protein translocase subunit secF (IMGterm)
637786063 Tcr_1331 protein-export membrane protein SecD	combined.4082501.4082545.lucy.pga.C430 nseq=4	493	1e-140	FOSS8907.y1	265	1e-88	637786063 Tcr_1331 protein-export membrane protein SecD
637786064 Tcr_1332 protein translocase subunit yajC (IMGterm)	combined.4082501.4082545.lucy.pga.C2712 nseq=5	129	9e-32	FOSS6480.y1	104	5e-24	637786064 Tcr_1332 protein translocase subunit yajC (IMGterm)
637786065 Tcr_1333 queuine tRNA-ribosyltransferase	combined.4082501.4082545.lucy.pga.C1253 nseq=3	528	1e-151	FNHG6291.g1	252	1e-67	637786065 Tcr_1333 queuine tRNA-ribosyltransferase
637786066 Tcr_1334 S-adenosylmethionine [Thiomicrospira	combined.4082501.4082545.lucy.pga.C678 nseq=2	357	1e-104	FOSS8253.x1	332	8e-92	637786066 Tcr_1334 S-adenosylmethionine [Thiomicrospira
637786067 Tcr_1335 hypothetical protein [Thiomicrospira	combined.4082501.4082545.lucy.pga.C711 nseq=2	183	2e-47	FOSS9365.x2	95	3e-29	637786067 Tcr_1335 hypothetical protein [Thiomicrospira
637786068 Tcr_1336 hypothetical protein [Thiomicrospira	(130 letters)		(130 letters)	FOSS9812.y2	26	2.4	637786068 Tcr_1336 hypothetical protein [Thiomicrospira
637786069 Tcr_1337 choline/carnitine/betaine transport	(687 letters)		(687 letters)	FOSS15233.y1	201	4e-52	637786069 Tcr_1337 choline/carnitine/betaine transport
637786070 Tcr_1338 transcriptional regulator, XRE family	combined.4082501.4082545.lucy.pga.C398 nseq=2	43	5e-05	FOSS13731.x2	44	3e-05	637786070 Tcr_1338 transcriptional regulator, XRE family
637786071 Tcr_1339 nitrogen regulatory protein P-II (IMGterm)	combined.4082501.4082545.lucy.pga.C5442 nseq=5	153	6e-39	FOSS7540.x1	146	9e-37	637786071 Tcr_1339 nitrogen regulatory protein P-II (IMGterm)
637786072 Tcr_1340 ammonium transporter [Thiomicrospira	combined.4082501.4082545.lucy.pga.C1091 nseq=27	451	1e-127	FOSS15565.y1	210	5e-55	637786072 Tcr_1340 ammonium transporter [Thiomicrospira
637786073 Tcr_1341 Acetyltransferase, GNAT family (IMGterm)	combined.4082501.4082545.lucy.pga.C1626 nseq=2	35	0.008	FOSS4491.y1	33	0.02	637786073 Tcr_1341 Acetyltransferase, GNAT family (IMGterm)
637786074 Tcr_1342 Glutamine amidotransferase class-I	combined.4082501.4082545.lucy.pga.C600 nseq=5	153	2e-38	FNHG4803.b1	64	4e-11	637786074 Tcr_1342 Glutamine amidotransferase class-I
637786075 Tcr_1343 Methenyltetrahydrofolate cyclohydrolase (EC	combined.4082501.4082545.lucy.pga.C1314 nseq=2	314	1e-86	FOSS14234.y2	178	1e-45	637786075 Tcr_1343 Methenyltetrahydrofolate cyclohydrolase (EC
637786076 Tcr_1344 glutamate synthase (NADPH) GltB2 subunit (EC	combined.4082501.4082545.lucy.pga.C5585 nseq=41	85	3e-17	FNHG538.b1	107	5e-24	637786076 Tcr_1344 glutamate synthase (NADPH) GltB2 subunit (EC
637786077 Tcr_1345 glutamate synthase (NADPH) GltB3 subunit (EC	combined.4082501.4082545.lucy.pga.C159 nseq=3	27	2.6	FNHG9005.g1	32	0.09	637786077 Tcr_1345 glutamate synthase (NADPH) GltB3 subunit (EC
637786078 Tcr_1346 glutamate synthase (NADPH) GltB1 subunit (EC	combined.4082501.4082545.lucy.pga.C5225 nseq=3	70	4e-13	FOSS5128.x1	70	4e-13	637786078 Tcr_1346 glutamate synthase (NADPH) GltB1 subunit (EC
637786079 Tcr_1347 L-glutamine synthetase (EC 6.3.1.2)	combined.4082501.4082545.lucy.pga.C2392 nseq=4	226	7e-60	FOSS5656.y2	100	5e-29	637786079 Tcr_1347 L-glutamine synthetase (EC 6.3.1.2)
637786080 Tcr_1348 hypothetical protein [Thiomicrospira	combined.4082501.4082545.lucy.pga.C5356 nseq=12	27	1.9	FOSS3562.y1	28	0.99	637786080 Tcr_1348 hypothetical protein [Thiomicrospira
637786081 Tcr_1349 aminomethyltransferase (EC 2.1.2.10)	combined.4082501.4082545.lucy.pga.C5870 nseq=3	132	3e-31	FNHG3876.g1	168	5e-42	637786081 Tcr_1349 aminomethyltransferase (EC 2.1.2.10)
637786082 Tcr_1350 sarcosine oxidase subunit D [Thiomicrospira	combined.4082501.4082545.lucy.pga.C5870 nseq=3	47	9e-07	FNHG1100.b1	34	0.009	637786082 Tcr_1350 sarcosine oxidase subunit D [Thiomicrospira
637786083 Tcr_1351 FAD dependent oxidoreductase [Thiomicrospira	combined.4082501.4082545.lucy.pga.C5870 nseq=3	237	3e-63	FOSS13603.y2	236	9e-63	637786083 Tcr_1351 FAD dependent oxidoreductase [Thiomicrospira
637786084 Tcr_1352 formyltetrahydrofolate deformylase (EC	combined.4082501.4082545.lucy.pga.C5573 nseq=34	353	3e-98	FOSS8595.y2	248	1e-66	637786084 Tcr_1352 formyltetrahydrofolate deformylase (EC
637786085 Tcr_1353 hypothetical protein [Thiomicrospira	combined.4082501.4082545.lucy.pga.C1042 nseq=10	37	0.003	FOSS4695.y1	28	2.3	637786085 Tcr_1353 hypothetical protein [Thiomicrospira
637786088 Tcr_1354 hypothetical protein [Thiomicrospira	combined.4082501.4082545.lucy.pga.C3327 nseq=11	323	3e-89	FNHG9291.g1	157	3e-39	637786088 Tcr_1354 hypothetical protein [Thiomicrospira
637786089 Tcr_1355 hypothetical protein [Thiomicrospira	combined.4082501.4082545.lucy.pga.C4437 nseq=128	30	0.17	FNHG7898.b1	30	0.12	637786089 Tcr_1355 hypothetical protein [Thiomicrospira
637786090 Tcr_1356 MATE efflux family protein [Thiomicrospira	combined.4082501.4082545.lucy.pga.C3328 nseq=22	358	2e-99	FOSS1535.g1	72	2e-13	637786090 Tcr_1356 MATE efflux family protein [Thiomicrospira
637786091 Tcr_1357 hypothetical protein [Thiomicrospira	combined.4082501.4082545.lucy.pga.C3328 nseq=22	132	2e-32	FNHG2160.b1	32	0.037	637786091 Tcr_1357 hypothetical protein [Thiomicrospira
637786092 Tcr_1358 Nucleoside diphosphate pyrophosphatase	combined.4082501.4082545.lucy.pga.C3328 nseq=22	235	5e-63	FOSS7897.x1	97	3e-21	637786092 Tcr_1358 Nucleoside diphosphate pyrophosphatase
637786093 Tcr_1359 alanine racemase (EC 5.1.1.1) (IMGterm)	combined.4082501.4082545.lucy.pga.C3328 nseq=22	425	1e-120	FOSS13196.y2	142	1e-34	637786093 Tcr_1359 alanine racemase (EC 5.1.1.1) (IMGterm)
637786094 Tcr_1360 primary replicative DNA helicase (EC	combined.4082501.4082545.lucy.pga.C3328 nseq=22	557	1e-159	FOSS13196.y2	305	2e-83	637786094 Tcr_1360 primary replicative DNA helicase (EC
637786095 Tcr_1361 LSU ribosomal protein L9P (IMGterm)	combined.4082501.4082545.lucy.pga.C3483 nseq=2	133	2e-32	FOSS7897.y1	144	1e-35	637786095 Tcr_1361 LSU ribosomal protein L9P (IMGterm)
637786096 Tcr_1362 hypothetical protein [Thiomicrospira	combined.4082501.4082545.lucy.pga.C6099 nseq=2	227	2e-60	FNHG3285.b1	260	2e-70	637786096 Tcr_1362 hypothetical protein [Thiomicrospira
637786097 Tcr_1363 SSU ribosomal protein S18P (IMGterm)	combined.4082501.4082545.lucy.pga.C275 nseq=7	60	7e-11	FNHG4514.b1	85	4e-18	637786097 Tcr_1363 SSU ribosomal protein S18P (IMGterm)
637786098 Tcr_1364 SSU ribosomal protein S6P (IMGterm)	combined.4082501.4082545.lucy.pga.C275 nseq=7	64	8e-12	FNHG1805.b1	56	2e-09	637786098 Tcr_1364 SSU ribosomal protein S6P (IMGterm)
637786099 Tcr_1365 Flavodoxin, long chain [Thiomicrospira	combined.4082501.4082545.lucy.pga.C2660 nseq=3	304	7e-84	FOSS7667.y1	283	2e-77	637786099 Tcr_1365 Flavodoxin, long chain [Thiomicrospira
637786100 Tcr_1366 negative regulator of AmpC, AmpD	combined.4082501.4082545.lucy.pga.C1379 nseq=5	244	1e-65	FOSS470.g1	250	2e-67	637786100 Tcr_1366 negative regulator of AmpC, AmpD
637786101 Tcr_1367 nicotinate-nucleotide pyrophosphorylase	combined.4082501.4082545.lucy.pga.C1179 nseq=7	351	1e-97	FNHG9030.b1	172	1e-43	637786101 Tcr_1367 nicotinate-nucleotide pyrophosphorylase
637786102 Tcr_1368 Potassium efflux system protein	combined.4082501.4082545.lucy.pga.C523 nseq=5	473	0	FNHG7422.b1	298	3e-81	637786102 Tcr_1368 Potassium efflux system protein
637786103 Tcr_1369 Protein of unknown function DUF152	combined.4082501.4082545.lucy.pga.C2968 nseq=42	218	9e-58	FOSS14455.y2	188	9e-49	637786103 Tcr_1369 Protein of unknown function DUF152
637786104 Tcr_1370 ribosomal large subunit pseudouridine	combined.4082501.4082545.lucy.pga.C2968 nseq=42	491	1e-140	FNHG1634.b1	353	4e-98	637786104 Tcr_1370 ribosomal large subunit pseudouridine
637786105 Tcr_1371 competence lipoprotein ComL [Thiomicrospira	combined.4082501.4082545.lucy.pga.C2968 nseq=42	331	1e-91	FOSS6908.y2	185	4e-54	637786105 Tcr_1371 competence lipoprotein ComL [Thiomicrospira
637786106 Tcr_1372 NH(3)-dependent NAD(+) synthetase (EC	combined.4082501.4082545.lucy.pga.C3247 nseq=14	776	0	FNHG6195.b1	307	3e-84	637786106 Tcr_1372 NH(3)-dependent NAD(+) synthetase (EC
637786107 Tcr_1373 succinyl-CoA synthetase (ADP-forming) alpha	combined.4082501.4082545.lucy.pga.C3247 nseq=14	511	1e-146	FOSS11613.x1	326	3e-90	637786107 Tcr_1373 succinyl-CoA synthetase (ADP-forming) alpha
637786108 Tcr_1374 succinyl-CoA synthetase (ADP-forming) beta	combined.4082501.4082545.lucy.pga.C3247 nseq=14	567	1e-162	FOSS12376.x2	303	3e-83	637786108 Tcr_1374 succinyl-CoA synthetase (ADP-forming) beta
637786109 Tcr_1375 hypothetical protein [Thiomicrospira	combined.4082501.4082545.lucy.pga.C5991 nseq=11	36	0.001	FNHG6918.b1	37	0.001	637786109 Tcr_1375 hypothetical protein [Thiomicrospira
637786110 Tcr_1376 Peptidylprolyl isomerase, FKBP-type	combined.4082501.4082545.lucy.pga.C3247 nseq=14	192	3e-50	FOSS9426.x2	101	8e-23	637786110 Tcr_1376 Peptidylprolyl isomerase, FKBP-type
637786111 Tcr_1377 diguanylate cyclase (GGDEF domain)	combined.4082501.4082545.lucy.pga.C5453 nseq=9	167	2e-43	FNHG8438.g1	317	3e-87	637786111 Tcr_1377 diguanylate cyclase (GGDEF domain)
637786112 Tcr_1378 hypothetical protein [Thiomicrospira	combined.4082501.4082545.lucy.pga.C5453 nseq=9	95	3e-21	FOSS15409.x1	27	1.4	637786112 Tcr_1378 hypothetical protein [Thiomicrospira
637786113 Tcr_1379 hypothetical protein [Thiomicrospira	combined.4082501.4082545.lucy.pga.C3247 nseq=14	121	3e-29	FNHG6726.g1	81	5e-17	637786113 Tcr_1379 hypothetical protein [Thiomicrospira
637786114 Tcr_1380 cob(I)yrinic acid a,c-diamide	combined.4082501.4082545.lucy.pga.C5489 nseq=32	191	1e-49	FOSS15536.x1	190	2e-49	637786114 Tcr_1380 cob(I)yrinic acid a,c-diamide
637786115 Tcr_1381 sulfide-quinone reductase [Thiomicrospira	combined.4082501.4082545.lucy.pga.C6187 nseq=3	538	1e-157	FOSS13168.x2	242	1e-64	637786115 Tcr_1381 sulfide-quinone reductase [Thiomicrospira
637786116 Tcr_1382 two component transcriptional regulator,	combined.4082501.4082545.lucy.pga.C5453 nseq=9	297	1e-81	FOSS9453.y2	248	6e-67	637786116 Tcr_1382 two component transcriptional regulator,
637786117 Tcr_1383 Hpt sensor hybrid histidine kinase (IMGterm)	combined.4082501.4082545.lucy.pga.C5454 nseq=33	340	4e-94	FOSS4199.x1	126	1e-29	637786117 Tcr_1383 Hpt sensor hybrid histidine kinase (IMGterm)
637786118 Tcr_1384 fumarase (EC 4.2.1.2) (IMGterm)	combined.4082501.4082545.lucy.pga.C5454 nseq=33	390	0	FOSS7355.x1	267	4e-72	637786118 Tcr_1384 fumarase (EC 4.2.1.2) (IMGterm)
637786119 Tcr_1385 thioredoxin [Thiomicrospira crunogena XCL-2:	combined.4082501.4082545.lucy.pga.C2175 nseq=5	84	6e-33	FNHG6726.b1	82	8e-19	637786119 Tcr_1385 thioredoxin [Thiomicrospira crunogena XCL-2:
637786120 Tcr_1386 CBS domain containing membrane protein	combined.4082501.4082545.lucy.pga.C2380 nseq=31	161	8e-41	FNHG4495.b1	120	2e-28	637786120 Tcr_1386 CBS domain containing membrane protein
637786121 Tcr_1387 Alkyl hydroperoxide reductase/ Thiol	combined.4082501.4082545.lucy.pga.C92 nseq=66	366	1e-102	FOSS4971.x2	314	7e-87	637786121 Tcr_1387 Alkyl hydroperoxide reductase/ Thiol
637786122 Tcr_1388 farnesyl-diphosphate synthase (EC 2.5.1.10)	combined.4082501.4082545.lucy.pga.C92 nseq=66	318	6e-88	FOSS7888.x1	132	4e-36	637786122 Tcr_1388 farnesyl-diphosphate synthase (EC 2.5.1.10)
637786123 Tcr_1389 6-pyruvoyl tetrahydropterin synthase and	combined.4082501.4082545.lucy.pga.C92 nseq=66	217	6e-58	FNHG3688.b1	87	8e-24	637786123 Tcr_1389 6-pyruvoyl tetrahydropterin synthase and
637786124 Tcr_1390 anti-sigma-factor antagonist (STAS) domain	combined.4082501.4082545.lucy.pga.C2433 nseq=2	49	1e-07	FOSS7003.x1	34	0.007	637786124 Tcr_1390 anti-sigma-factor antagonist (STAS) domain
637786125 Tcr_1391 Prepilin peptidase [Thiomicrospira crunogena	combined.4082501.4082545.lucy.pga.C92 nseq=66	268	6e-73	FOSS3793.x1	182	7e-47	637786125 Tcr_1391 Prepilin peptidase [Thiomicrospira crunogena
637786126 Tcr_1392 hypothetical protein [Thiomicrospira	combined.4082501.4082545.lucy.pga.C92 nseq=66	156	8e-40	FOSS3793.x1	174	5e-45	637786126 Tcr_1392 hypothetical protein [Thiomicrospira
637786127 Tcr_1393 3-deoxy-D-arabinoheptulosonate-7-phosphate	combined.4082501.4082545.lucy.pga.C2363 nseq=13	568	1e-163	FNHG9084.g1	398	1e-111	637786127 Tcr_1393 3-deoxy-D-arabinoheptulosonate-7-phosphate
637786128 Tcr_1394 methyl-accepting chemotaxis sensory	combined.4082501.4082545.lucy.pga.C1658 nseq=3	252	2e-67	FNHG5736.g1	121	6e-28	637786128 Tcr_1394 methyl-accepting chemotaxis sensory
637786129 Tcr_1395 thiamine-monophosphate kinase	combined.4082501.4082545.lucy.pga.C92 nseq=66	310	3e-85	FOSS14921.y2	278	2e-75	637786129 Tcr_1395 thiamine-monophosphate kinase
637786130 Tcr_1396 NusB antitermination factor (IMGterm)	combined.4082501.4082545.lucy.pga.C92 nseq=66	190	1e-49	FOSS3793.y1	119	2e-36	637786130 Tcr_1396 NusB antitermination factor (IMGterm)
637786131 Tcr_1397 6,7-dimethyl-8-ribityllumazine synthase (EC	combined.4082501.4082545.lucy.pga.C92 nseq=66	269	1e-73	FOSS9248.x2	156	2e-39	637786131 Tcr_1397 6,7-dimethyl-8-ribityllumazine synthase (EC
637786132 Tcr_1398 3,4-dihydroxy-2-butanone 4-phosphate	combined.4082501.4082545.lucy.pga.C92 nseq=66	533	1e-152	FNHG2053.b1	334	9e-95	637786132 Tcr_1398 3,4-dihydroxy-2-butanone 4-phosphate
637786133 Tcr_1399 riboflavin synthase, alpha subunit	combined.4082501.4082545.lucy.pga.C92 nseq=66	300	1e-82	FOSS12431.x2	222	4e-59	637786133 Tcr_1399 riboflavin synthase, alpha subunit
637786134 Tcr_1400 5-amino-6-(5-phosphoribosylamino)uracil	combined.4082501.4082545.lucy.pga.C3243 nseq=2	365	1e-102	FOSS7299.x1	223	4e-59	637786134 Tcr_1400 5-amino-6-(5-phosphoribosylamino)uracil
637786135 Tcr_1401 Protein of unknown function DUF193	combined.4082501.4082545.lucy.pga.C4672 nseq=3	135	3e-33	FNHG7254.g1	58	8e-10	637786135 Tcr_1401 Protein of unknown function DUF193
637786136 Tcr_1402 serine hydroxymethyltransferase (EC 2.1.2.1)	combined.4082501.4082545.lucy.pga.C4819 nseq=4	733	0	FOSS5430.x1	485	1e-138	637786136 Tcr_1402 serine hydroxymethyltransferase (EC 2.1.2.1)
637786137 Tcr_1403 ABC transporter related [Thiomicrospira	combined.4082501.4082545.lucy.pga.C5000 nseq=21	941	0	FNHG7228.b1	388	1e-111	637786137 Tcr_1403 ABC transporter related [Thiomicrospira
637786138 Tcr_1404 diguanylate cyclase (GGDEF domain) with	combined.4082501.4082545.lucy.pga.C2172 nseq=8	77	6e-15	FOSS14171.x2	71	3e-13	637786138 Tcr_1404 diguanylate cyclase (GGDEF domain) with
637786139 Tcr_1405 ferric uptake regulator, Fur family	combined.4082501.4082545.lucy.pga.C4449 nseq=2	208	3e-55	FOSS15445.y1	72	5e-14	637786139 Tcr_1405 ferric uptake regulator, Fur family
637786140 Tcr_1406 SmpA/OmlA [Thiomicrospira crunogena XCL-2:	combined.4082501.4082545.lucy.pga.C2034 nseq=2	138	2e-34	FNHG455.b1	30	0.17	637786140 Tcr_1406 SmpA/OmlA [Thiomicrospira crunogena XCL-2:
637786141 Tcr_1407 hypothetical protein [Thiomicrospira	combined.4082501.4082545.lucy.pga.C716 nseq=18	109	8e-26	FOSS11754.y1	27	0.81	637786141 Tcr_1407 hypothetical protein [Thiomicrospira
637786142 Tcr_1408 cyclase/dehydrase [Thiomicrospira crunogena	combined.4082501.4082545.lucy.pga.C1322 nseq=2	148	3e-37	(143 letters)		(143 letters)	637786142 Tcr_1408 cyclase/dehydrase [Thiomicrospira crunogena
637786143 Tcr_1409 SsrA-binding protein (IMGterm)	combined.4082501.4082545.lucy.pga.C715 nseq=23	256	2e-69	FOSS13163.x2	138	6e-34	637786143 Tcr_1409 SsrA-binding protein (IMGterm)
637786144 Tcr_1410 Phage integrase [Thiomicrospira crunogena	combined.4082501.4082545.lucy.pga.C3392 nseq=3	31	0.49	FOSS7266.y1	67	9e-12	637786144 Tcr_1410 Phage integrase [Thiomicrospira crunogena
637786145 Tcr_1412 Protein of unknown function DUF81	combined.4082501.4082545.lucy.pga.C3694 nseq=4	112	6e-26	FOSS7597.x1	174	2e-44	637786145 Tcr_1412 Protein of unknown function DUF81
637786146 Tcr_1413 Gamma-glutamyltransferase [Thiomicrospira	combined.4082501.4082545.lucy.pga.C2631 nseq=7	96	2e-20	FNHG4099.g1	84	8e-17	637786146 Tcr_1413 Gamma-glutamyltransferase [Thiomicrospira
637786147 Tcr_1414 TRAP dicarboxylate transporter- DctM subunit	combined.4082501.4082545.lucy.pga.C4139 nseq=5	399	1e-112	FOSS2537.g2	200	5e-52	637786147 Tcr_1414 TRAP dicarboxylate transporter- DctM subunit
637786148 Tcr_1415 Tripartite ATP-independent periplasmic	combined.4082501.4082545.lucy.pga.C4290 nseq=2	87	2e-18	FNHG6809.b1	50	3e-07	637786148 Tcr_1415 Tripartite ATP-independent periplasmic
637786149 Tcr_1416 TRAP dicarboxylate transporter- DctP subunit	combined.4082501.4082545.lucy.pga.C4348 nseq=3	33	0.12	FNHG2711.b1	223	4e-59	637786149 Tcr_1416 TRAP dicarboxylate transporter- DctP subunit
637786150 Tcr_1417 hypothetical protein [Thiomicrospira	combined.4082501.4082545.lucy.pga.C3030 nseq=5	28	3.8	FNHG1302.b1	33	0.13	637786150 Tcr_1417 hypothetical protein [Thiomicrospira
637786151 Tcr_1418 transcriptional regulator, AsnC family	combined.4082501.4082545.lucy.pga.C4635 nseq=3	55	4e-09	FOSS9132.x1	69	5e-13	637786151 Tcr_1418 transcriptional regulator, AsnC family
637786152 Tcr_1419 hypothetical protein [Thiomicrospira	combined.4082501.4082545.lucy.pga.C4716 nseq=2	26	5.2	FNHG3493.b1	27	3.5	637786152 Tcr_1419 hypothetical protein [Thiomicrospira
637786153 Tcr_1420 hypothetical protein [Thiomicrospira	combined.4082501.4082545.lucy.pga.C2600 nseq=3	28	1.2	FOSS1916.g1	35	0.019	637786153 Tcr_1420 hypothetical protein [Thiomicrospira
637786154 Tcr_1421 hypothetical protein [Thiomicrospira	combined.4082501.4082545.lucy.pga.C4175 nseq=19	27	3.3	FOSS11624.y1	26	4.9	637786154 Tcr_1421 hypothetical protein [Thiomicrospira
637786155 Tcr_1422 hypothetical protein [Thiomicrospira	combined.4082501.4082545.lucy.pga.C496 nseq=56	29	1.8	FOSS11082.x2	35	0.037	637786155 Tcr_1422 hypothetical protein [Thiomicrospira
637786156 Tcr_1424 hypothetical protein [Thiomicrospira	combined.4082501.4082545.lucy.pga.C1704 nseq=5	28	0.46	FNHG920.b1	26	2	637786156 Tcr_1424 hypothetical protein [Thiomicrospira
637786157 Tcr_1425 hypothetical protein [Thiomicrospira	combined.4082501.4082545.lucy.pga.C2814 nseq=2	30	0.15	FNHG8262.g1	30	0.3	637786157 Tcr_1425 hypothetical protein [Thiomicrospira
637786158 Tcr_1426 outer membrane protein, probably efflux	combined.4082501.4082545.lucy.pga.C1999 nseq=2	28	3.4	FOSS8944.y1	29	1.7	637786158 Tcr_1426 outer membrane protein, probably efflux
637786159 Tcr_1427 Secretion protein HlyD [Thiomicrospira	combined.4082501.4082545.lucy.pga.C2039 nseq=3	45	3e-05	FNHG3699.b1	53	1e-07	637786159 Tcr_1427 Secretion protein HlyD [Thiomicrospira
637786160 Tcr_1428 Heavy metal efflux pump CzcA [Thiomicrospira	combined.4082501.4082545.lucy.pga.C3970 nseq=4	367	1e-102	FOSS9939.y2	217	1e-56	637786160 Tcr_1428 Heavy metal efflux pump CzcA [Thiomicrospira
637786161 Tcr_1429 cation diffusion facilitator family	combined.4082501.4082545.lucy.pga.C3488 nseq=7	29	0.98	FOSS13252.y2	67	4e-12	637786161 Tcr_1429 cation diffusion facilitator family
637786162 Tcr_1431 Type III secretion system outer membrane O	combined.4082501.4082545.lucy.pga.C5765 nseq=4	91	7e-20	FNHG2155.b1	165	3e-42	637786162 Tcr_1431 Type III secretion system outer membrane O
637786163 Tcr_1432 flagellar motor switch protein FliM	combined.4082501.4082545.lucy.pga.C5510 nseq=2	519	1e-148	FOSS9250.y2	546	1e-163	637786163 Tcr_1432 flagellar motor switch protein FliM
637786164 Tcr_1433 Flagellar basal body-associated protein FliL	combined.4082501.4082545.lucy.pga.C3830 nseq=3	191	6e-50	FOSS5596.y2	74	2e-14	637786164 Tcr_1433 Flagellar basal body-associated protein FliL
637786165 Tcr_1434 OmpA/MotB [Thiomicrospira crunogena XCL-2:	combined.4082501.4082545.lucy.pga.C5428 nseq=2	76	7e-15	FOSS1156.g1	325	6e-90	637786165 Tcr_1434 OmpA/MotB [Thiomicrospira crunogena XCL-2:
637786166 Tcr_1435 chemotaxis protein [Thiomicrospira crunogena	combined.4082501.4082545.lucy.pga.C3232 nseq=2	120	2e-28	FOSS9250.x2	400	1e-112	637786166 Tcr_1435 chemotaxis protein [Thiomicrospira crunogena
637786167 Tcr_1436 methyl-accepting chemotaxis sensory	combined.4082501.4082545.lucy.pga.C5897 nseq=4	78	3e-15	FOSS813.b1	116	8e-27	637786167 Tcr_1436 methyl-accepting chemotaxis sensory
637786168 Tcr_1437 Flagellar hook-length control protein	combined.4082501.4082545.lucy.pga.C2610 nseq=13	167	8e-42	FOSS15419.x1	117	5e-34	637786168 Tcr_1437 Flagellar hook-length control protein
637786169 Tcr_1438 Flagellar FliJ and related [Thiomicrospira	combined.4082501.4082545.lucy.pga.C5005 nseq=2	46	3e-06	FOSS5904.y1	67	3e-14	637786169 Tcr_1438 Flagellar FliJ and related [Thiomicrospira
637786170 Tcr_1439 ATPase FliI/YscN [Thiomicrospira crunogena	combined.4082501.4082545.lucy.pga.C2985 nseq=3	492	1e-140	FOSS7125.x1	382	1e-106	637786170 Tcr_1439 ATPase FliI/YscN [Thiomicrospira crunogena
637786171 Tcr_1440 Flagellar assembly protein FliH	combined.4082501.4082545.lucy.pga.C5004 nseq=2	151	1e-37	FOSS5343.x1	37	0.005	637786171 Tcr_1440 Flagellar assembly protein FliH
637786172 Tcr_1441 flagellar motor switch protein FliG	combined.4082501.4082545.lucy.pga.C2984 nseq=6	472	1e-134	FOSS10894.y2	239	5e-64	637786172 Tcr_1441 flagellar motor switch protein FliG
637786173 Tcr_1442 flagellar M-ring protein FliF	combined.4082501.4082545.lucy.pga.C4813 nseq=3	580	1e-166	FOSS11562.y1	182	1e-46	637786173 Tcr_1442 flagellar M-ring protein FliF
637786174 Tcr_1443 flagellar hook-basal body complex protein	combined.4082501.4082545.lucy.pga.C4026 nseq=3	112	1e-26	FNHG929.b1	110	7e-26	637786174 Tcr_1443 flagellar hook-basal body complex protein
637786175 Tcr_1444 two component, sigma54 specific,	combined.4082501.4082545.lucy.pga.C2983 nseq=3	634	0	FOSS11562.x1	450	1e-127	637786175 Tcr_1444 two component, sigma54 specific,
637786176 Tcr_1445 PAS/PAC sensor signal transduction histidine	combined.4082501.4082545.lucy.pga.C5724 nseq=96	122	1e-28	FNHG1360.b1	94	5e-20	637786176 Tcr_1445 PAS/PAC sensor signal transduction histidine
637786177 Tcr_1446 sigma54 specific transcriptional regulator,	combined.4082501.4082545.lucy.pga.C5856 nseq=2	258	2e-69	FOSS14215.x2	293	3e-80	637786177 Tcr_1446 sigma54 specific transcriptional regulator,
637786178 Tcr_1447 hypothetical protein [Thiomicrospira	combined.4082501.4082545.lucy.pga.C4920 nseq=4	29	0.19	FNHG9774.b1	28	0.37	637786178 Tcr_1447 hypothetical protein [Thiomicrospira
637786179 Tcr_1448 flagellar protein FliS [Thiomicrospira	combined.4082501.4082545.lucy.pga.C4881 nseq=2	28	0.51	FNHG6098.g1	57	1e-09	637786179 Tcr_1448 flagellar protein FliS [Thiomicrospira
637786180 Tcr_1449 Flagellar hook-associated 2-like	combined.4082501.4082545.lucy.pga.C3030 nseq=5	122	3e-28	FNHG3264.g1	35	0.063	637786180 Tcr_1449 Flagellar hook-associated 2-like
637786181 Tcr_1450 hypothetical protein [Thiomicrospira	combined.4082501.4082545.lucy.pga.C3923 nseq=2	27	1.6	FNHG9340.b1	30	0.21	637786181 Tcr_1450 hypothetical protein [Thiomicrospira
637786182 Tcr_1451 Flagellar protein FlaG protein	combined.4082501.4082545.lucy.pga.C4273 nseq=4	27	1.3	FOSS5515.y2	27	1.2	637786182 Tcr_1451 Flagellar protein FlaG protein
637786183 Tcr_1452 Flagellin-like [Thiomicrospira crunogena	combined.4082501.4082545.lucy.pga.C5008 nseq=3	298	6e-82	FNHG553.b1	203	4e-53	637786183 Tcr_1452 Flagellin-like [Thiomicrospira crunogena
637786184 Tcr_1453 Flagellin-like [Thiomicrospira crunogena	combined.4082501.4082545.lucy.pga.C5008 nseq=3	303	2e-83	FNHG553.b1	204	2e-53	637786184 Tcr_1453 Flagellin-like [Thiomicrospira crunogena
637786185 Tcr_1454 Protein of unknown function DUF115	combined.4082501.4082545.lucy.pga.C791 nseq=2	120	1e-27	FNHG9246.g1	182	2e-46	637786185 Tcr_1454 Protein of unknown function DUF115
637786186 Tcr_1455 Acylneuraminate cytidylyltransferase	combined.4082501.4082545.lucy.pga.C5786 nseq=2	92	7e-20	FOSS11600.x1	111	8e-28	637786186 Tcr_1455 Acylneuraminate cytidylyltransferase
637786187 Tcr_1456 Nucleotidyl transferase [Thiomicrospira	combined.4082501.4082545.lucy.pga.C5786 nseq=2	320	1e-108	FOSS6102.y1	347	2e-96	637786187 Tcr_1456 Nucleotidyl transferase [Thiomicrospira
637786188 Tcr_1457 UDP-N-acetylglucosamine 2-epimerase	combined.4082501.4082545.lucy.pga.C3683 nseq=2	114	4e-26	FNHG3151.b1	263	2e-73	637786188 Tcr_1457 UDP-N-acetylglucosamine 2-epimerase
637786189 Tcr_1458 N-acetylneuraminate synthase (EC 2.5.1.56)	combined.4082501.4082545.lucy.pga.C3684 nseq=2	168	1e-42	FOSS6102.x1	276	6e-75	637786189 Tcr_1458 N-acetylneuraminate synthase (EC 2.5.1.56)
637786190 Tcr_1459 hypothetical protein [Thiomicrospira	combined.4082501.4082545.lucy.pga.C4840 nseq=3	28	4.1	FOSS11881.y1	29	1.6	637786190 Tcr_1459 hypothetical protein [Thiomicrospira
637786191 Tcr_1460 transferase hexapeptide repeat	combined.4082501.4082545.lucy.pga.C4004 nseq=16	78	1e-15	FNHG6465.b1	104	3e-38	637786191 Tcr_1460 transferase hexapeptide repeat
637786192 Tcr_1461 DegT/DnrJ/EryC1/StrS aminotransferase	combined.4082501.4082545.lucy.pga.C4004 nseq=16	191	2e-49	FOSS2500.b1	226	9e-60	637786192 Tcr_1461 DegT/DnrJ/EryC1/StrS aminotransferase
637786193 Tcr_1462 NAD-dependent epimerase/dehydratase	combined.4082501.4082545.lucy.pga.C4935 nseq=5	134	3e-32	FOSS8538.x1	405	1e-137	637786193 Tcr_1462 NAD-dependent epimerase/dehydratase
637786194 Tcr_1463 Lytic transglycosylase, catalytic	combined.4082501.4082545.lucy.pga.C3400 nseq=7	65	2e-11	FOSS9362.y2	325	1e-89	637786194 Tcr_1463 Lytic transglycosylase, catalytic
637786195 Tcr_1464 Flagellin-like [Thiomicrospira crunogena	combined.4082501.4082545.lucy.pga.C3288 nseq=2	332	7e-92	FNHG3359.g1	311	1e-85	637786195 Tcr_1464 Flagellin-like [Thiomicrospira crunogena
637786196 Tcr_1465 Protein of unknown function DUF1078	combined.4082501.4082545.lucy.pga.C4993 nseq=2	467	1e-132	FOSS13704.y2	280	3e-84	637786196 Tcr_1465 Protein of unknown function DUF1078
637786197 Tcr_1466 flagellar biosynthesis [Thiomicrospira	combined.4082501.4082545.lucy.pga.C3312 nseq=4	28	0.78	FOSS1169.g1	138	6e-34	637786197 Tcr_1466 flagellar biosynthesis [Thiomicrospira
637786198 Tcr_1467 Flagellar P-ring protein [Thiomicrospira	combined.4082501.4082545.lucy.pga.C4992 nseq=2	229	2e-87	FOSS5662.x1	185	1e-47	637786198 Tcr_1467 Flagellar P-ring protein [Thiomicrospira
637786199 Tcr_1468 Flagellar L-ring protein [Thiomicrospira	combined.4082501.4082545.lucy.pga.C5761 nseq=2	87	4e-18	FOSS13704.x2	283	2e-77	637786199 Tcr_1468 Flagellar L-ring protein [Thiomicrospira
637786200 Tcr_1469 hypothetical protein [Thiomicrospira	combined.4082501.4082545.lucy.pga.C5662 nseq=2	214	2e-56	FNHG8886.b1	130	2e-31	637786200 Tcr_1469 hypothetical protein [Thiomicrospira
637786201 Tcr_1470 hypothetical protein [Thiomicrospira	combined.4082501.4082545.lucy.pga.C5662 nseq=2	77	2e-15	FOSS12654.y1	118	1e-27	637786201 Tcr_1470 hypothetical protein [Thiomicrospira
637786202 Tcr_1471 hypothetical protein [Thiomicrospira	combined.4082501.4082545.lucy.pga.C4130 nseq=4	259	7e-70	FOSS12654.y1	184	4e-47	637786202 Tcr_1471 hypothetical protein [Thiomicrospira
637786203 Tcr_1472 Flagellar hook capping protein	combined.4082501.4082545.lucy.pga.C4130 nseq=4	253	2e-68	FOSS5887.y1	69	1e-12	637786203 Tcr_1472 Flagellar hook capping protein
637786204 Tcr_1473 flagellar basal-body rod protein FlgC	combined.4082501.4082545.lucy.pga.C4130 nseq=4	184	1e-51	FOSS1683.b1	196	1e-60	637786204 Tcr_1473 flagellar basal-body rod protein FlgC
637786205 Tcr_1474 flagellar basal-body rod protein FlgB	combined.4082501.4082545.lucy.pga.C3071 nseq=2	54	7e-09	FNHG8974.g1	209	1e-55	637786205 Tcr_1474 flagellar basal-body rod protein FlgB
637786206 Tcr_1475 hypothetical protein [Thiomicrospira	combined.4082501.4082545.lucy.pga.C4131 nseq=3	307	2e-84	FOSS11146.y1	332	1e-91	637786206 Tcr_1475 hypothetical protein [Thiomicrospira
637786207 Tcr_1476 CheW protein (IMGterm) [Thiomicrospira	combined.4082501.4082545.lucy.pga.C4131 nseq=3	125	1e-29	FOSS5763.y1	420	1e-118	637786207 Tcr_1476 CheW protein (IMGterm) [Thiomicrospira
637786208 Tcr_1477 Flageller protein FlgA [Thiomicrospira	combined.4082501.4082545.lucy.pga.C5747 nseq=2	216	3e-57	FOSS7473.y1	85	2e-17	637786208 Tcr_1477 Flageller protein FlgA [Thiomicrospira
637786209 Tcr_1478 anti-sigma-28 factor, FlgM (IMGterm)	combined.4082501.4082545.lucy.pga.C5871 nseq=2	72	2e-14	FOSS4514.x1	27	0.8	637786209 Tcr_1478 anti-sigma-28 factor, FlgM (IMGterm)
637786210 Tcr_1479 FlgN [Thiomicrospira crunogena XCL-2:	combined.4082501.4082545.lucy.pga.C5871 nseq=2	81	1e-16	FOSS15349.x2	27	2.8	637786210 Tcr_1479 FlgN [Thiomicrospira crunogena XCL-2:
637786211 Tcr_1480 hypothetical protein [Thiomicrospira	combined.4082501.4082545.lucy.pga.C4832 nseq=41	138	8e-34	FOSS6263.y1	30	0.26	637786211 Tcr_1480 hypothetical protein [Thiomicrospira
637786212 Tcr_1481 hypothetical protein [Thiomicrospira	combined.4082501.4082545.lucy.pga.C2665 nseq=14	74	7e-15	FOSS13315.y2	64	8e-12	637786212 Tcr_1481 hypothetical protein [Thiomicrospira
637786213 Tcr_1482 hypothetical protein [Thiomicrospira	combined.4082501.4082545.lucy.pga.C2665 nseq=14	186	2e-48	FOSS13315.y2	180	3e-46	637786213 Tcr_1482 hypothetical protein [Thiomicrospira
637786214 Tcr_1483 hypothetical protein [Thiomicrospira	combined.4082501.4082545.lucy.pga.C774 nseq=17	95	9e-30	FOSS8132.x1	68	4e-12	637786214 Tcr_1483 hypothetical protein [Thiomicrospira
637786215 Tcr_1484 hypothetical protein [Thiomicrospira	combined.4082501.4082545.lucy.pga.C774 nseq=17	225	2e-59	FOSS7037.x1	68	4e-12	637786215 Tcr_1484 hypothetical protein [Thiomicrospira
637786216 Tcr_1485 neutral zinc metallopeptidase, zinc-binding	combined.4082501.4082545.lucy.pga.C573 nseq=5	662	0	FOSS8132.y2	353	9e-98	637786216 Tcr_1485 neutral zinc metallopeptidase, zinc-binding
637786217 Tcr_1486 OmpA/MotB [Thiomicrospira crunogena XCL-2:	combined.4082501.4082545.lucy.pga.C775 nseq=7	176	3e-45	FNHG1592.g1	96	6e-21	637786217 Tcr_1486 OmpA/MotB [Thiomicrospira crunogena XCL-2:
637786218 Tcr_1487 transcriptional regulator, Crp/Fnr family	combined.4082501.4082545.lucy.pga.C775 nseq=7	247	1e-66	FOSS13833.x2	76	8e-15	637786218 Tcr_1487 transcriptional regulator, Crp/Fnr family
637786219 Tcr_1488 ketohexokinase (EC 2.7.1.3) (IMGterm)	combined.4082501.4082545.lucy.pga.C776 nseq=5	181	3e-46	FOSS6974.y1	346	5e-96	637786219 Tcr_1488 ketohexokinase (EC 2.7.1.3) (IMGterm)
637786220 Tcr_1489 RNA methyltransferase TrmH, group 3	combined.4082501.4082545.lucy.pga.C776 nseq=5	358	1e-100	FOSS3699.y1	317	2e-87	637786220 Tcr_1489 RNA methyltransferase TrmH, group 3
637786221 Tcr_1490 Ribonuclease R [Thiomicrospira crunogena	combined.4082501.4082545.lucy.pga.C777 nseq=16	716	0	FNHG5577.b1	409	1e-118	637786221 Tcr_1490 Ribonuclease R [Thiomicrospira crunogena
637786222 Tcr_1491 FAD-dependent pyridine nucleotide-disulphide	combined.4082501.4082545.lucy.pga.C5571 nseq=6	461	1e-130	FOSS4055.x1	78	4e-15	637786222 Tcr_1491 FAD-dependent pyridine nucleotide-disulphide
637786223 Tcr_1492 Lytic transglycosylase, catalytic	combined.4082501.4082545.lucy.pga.C777 nseq=16	604	1e-173	FNHG8988.g1	350	3e-97	637786223 Tcr_1492 Lytic transglycosylase, catalytic
637786224 Tcr_1493 Thiamine biosynthesis protein	combined.4082501.4082545.lucy.pga.C778 nseq=5	547	1e-159	FNHG8988.b1	369	1e-103	637786224 Tcr_1493 Thiamine biosynthesis protein
637786225 Tcr_1494 putative signal transduction protein	combined.4082501.4082545.lucy.pga.C5939 nseq=2	161	1e-40	FOSS14861.y2	150	2e-37	637786225 Tcr_1494 putative signal transduction protein
637786226 Tcr_1495 D-fructose 1,6-bisphosphatase (EC 3.1.3.11)	combined.4082501.4082545.lucy.pga.C5826 nseq=2	86	1e-17	FOSS16107.x2	387	1e-108	637786226 Tcr_1495 D-fructose 1,6-bisphosphatase (EC 3.1.3.11)
637786227 Tcr_1496 Inorganic diphosphatase [Thiomicrospira	combined.4082501.4082545.lucy.pga.C296 nseq=2	307	6e-85	FOSS12168.x1	152	5e-38	637786227 Tcr_1496 Inorganic diphosphatase [Thiomicrospira
637786228 Tcr_1497 Glutamate-ammonia-ligase adenylyltransferase	combined.4082501.4082545.lucy.pga.C1090 nseq=24	500	1e-142	FOSS8560.y2	288	2e-83	637786228 Tcr_1497 Glutamate-ammonia-ligase adenylyltransferase
637786229 Tcr_1498 hypothetical protein [Thiomicrospira	combined.4082501.4082545.lucy.pga.C1091 nseq=27	256	4e-69	FOSS12612.y1	64	3e-20	637786229 Tcr_1498 hypothetical protein [Thiomicrospira
637786230 Tcr_1499 nitrogen regulatory protein P-II (GlnB,	combined.4082501.4082545.lucy.pga.C1091 nseq=27	201	3e-53	FOSS7540.x1	183	9e-48	637786230 Tcr_1499 nitrogen regulatory protein P-II (GlnB,
637786231 Tcr_1500 ammonium transporter [Thiomicrospira	combined.4082501.4082545.lucy.pga.C1091 nseq=27	548	1e-157	FOSS15565.y1	186	6e-48	637786231 Tcr_1500 ammonium transporter [Thiomicrospira
637786232 Tcr_1501 hypothetical protein [Thiomicrospira	combined.4082501.4082545.lucy.pga.C1565 nseq=12	171	5e-44	FOSS8063.y1	155	4e-39	637786232 Tcr_1501 hypothetical protein [Thiomicrospira
637786233 Tcr_1502 Flagellin-like [Thiomicrospira crunogena	combined.4082501.4082545.lucy.pga.C1565 nseq=12	244	1e-65	FNHG553.b1	121	2e-28	637786233 Tcr_1502 Flagellin-like [Thiomicrospira crunogena
637786234 Tcr_1503 valyl-tRNA synthetase [Thiomicrospira	combined.4082501.4082545.lucy.pga.C1092 nseq=10	946	0	FNHG9832.g1	367	1e-102	637786234 Tcr_1503 valyl-tRNA synthetase [Thiomicrospira
637786235 Tcr_1504 SH3-like region [Thiomicrospira crunogena	combined.4082501.4082545.lucy.pga.C933 nseq=7	236	2e-63	FNHG6714.g1	99	8e-22	637786235 Tcr_1504 SH3-like region [Thiomicrospira crunogena
637786241 Tcr_1505 membrane protein-like [Thiomicrospira	combined.4082501.4082545.lucy.pga.C3130 nseq=18	787	0	FOSS10556.x1	33	0.4	637786241 Tcr_1505 membrane protein-like [Thiomicrospira
637786242 Tcr_1506 ribonuclease G (EC 3.1.4.-) (IMGterm)	combined.4082501.4082545.lucy.pga.C3686 nseq=7	679	0	FOSS14083.x2	348	2e-96	637786242 Tcr_1506 ribonuclease G (EC 3.1.4.-) (IMGterm)
637786243 Tcr_1507 maf protein [Thiomicrospira crunogena XCL-2:	combined.4082501.4082545.lucy.pga.C3686 nseq=7	128	6e-31	FOSS7197.x1	124	1e-29	637786243 Tcr_1507 maf protein [Thiomicrospira crunogena XCL-2:
637786244 Tcr_1508 hypothetical protein [Thiomicrospira	combined.4082501.4082545.lucy.pga.C450 nseq=14	137	8e-34	FOSS2591.g2	77	9e-16	637786244 Tcr_1508 hypothetical protein [Thiomicrospira
637786245 Tcr_1509 NAD-dependent epimerase/dehydratase	combined.4082501.4082545.lucy.pga.C5212 nseq=39	476	1e-135	FNHG2687.b1	376	1e-105	637786245 Tcr_1509 NAD-dependent epimerase/dehydratase
637786246 Tcr_1510 UDP-glucose/GDP-mannose dehydrogenase	combined.4082501.4082545.lucy.pga.C4737 nseq=23	567	1e-162	FNHG3875.b1	329	7e-91	637786246 Tcr_1510 UDP-glucose/GDP-mannose dehydrogenase
637786247 Tcr_1511 O-antigen polymerase [Thiomicrospira	combined.4082501.4082545.lucy.pga.C1693 nseq=2	27	8	FOSS13485.y2	42	0.0003	637786247 Tcr_1511 O-antigen polymerase [Thiomicrospira
637786248 Tcr_1512 hypothetical protein [Thiomicrospira	combined.4082501.4082545.lucy.pga.C5651 nseq=3	230	3e-61	FOSS10902.y2	37	0.004	637786248 Tcr_1512 hypothetical protein [Thiomicrospira
637786249 Tcr_1513 hypothetical protein [Thiomicrospira	combined.4082501.4082545.lucy.pga.C451 nseq=28	307	2e-84	FOSS15330.x2	208	1e-54	637786249 Tcr_1513 hypothetical protein [Thiomicrospira
637786250 Tcr_1514 Capsule polysaccharide biosynthesis	combined.4082501.4082545.lucy.pga.C5650 nseq=2	257	3e-72	FOSS14367.y2	60	2e-20	637786250 Tcr_1514 Capsule polysaccharide biosynthesis
637786251 Tcr_1515 hypothetical protein [Thiomicrospira	combined.4082501.4082545.lucy.pga.C5788 nseq=7	27	3.7	FNHG4986.b1	30	0.64	637786251 Tcr_1515 hypothetical protein [Thiomicrospira
637786252 Tcr_1516 Lipopolysaccharide heptosyltransferase I	combined.4082501.4082545.lucy.pga.C451 nseq=28	270	5e-97	FOSS1591.b1	243	5e-65	637786252 Tcr_1516 Lipopolysaccharide heptosyltransferase I
637786253 Tcr_1517 ADP-glyceromanno-heptose 6-epimerase	combined.4082501.4082545.lucy.pga.C451 nseq=28	586	1e-168	FOSS11072.x2	63	8e-11	637786253 Tcr_1517 ADP-glyceromanno-heptose 6-epimerase
637786254 Tcr_1518 protein tyrosine/serine phosphatase	combined.4082501.4082545.lucy.pga.C3727 nseq=4	296	2e-81	FOSS13107.y2	238	6e-64	637786254 Tcr_1518 protein tyrosine/serine phosphatase
637786255 Tcr_1519 Lipid A export ATP-binding/permease protein	combined.4082501.4082545.lucy.pga.C452 nseq=20	651	0	FOSS6726.x1	245	2e-65	637786255 Tcr_1519 Lipid A export ATP-binding/permease protein
637786256 Tcr_1520 lipid A biosynthesis acyltransferase	combined.4082501.4082545.lucy.pga.C3728 nseq=5	255	7e-69	FOSS14495.y2	86	1e-17	637786256 Tcr_1520 lipid A biosynthesis acyltransferase
637786257 Tcr_1521 Phosphoenolpyruvate carboxylase (EC	combined.4082501.4082545.lucy.pga.C453 nseq=17	1458	0	FOSS12150.y1	394	1e-110	637786257 Tcr_1521 Phosphoenolpyruvate carboxylase (EC
637786258 Tcr_1522 aspartate 1-decarboxylase [Thiomicrospira	combined.4082501.4082545.lucy.pga.C455 nseq=64	196	9e-52	FOSS8402.x1	152	3e-38	637786258 Tcr_1522 aspartate 1-decarboxylase [Thiomicrospira
637786259 Tcr_1523 OmpA/MotB [Thiomicrospira crunogena XCL-2:	combined.4082501.4082545.lucy.pga.C2668 nseq=10	193	3e-50	FOSS10152.y1	129	8e-31	637786259 Tcr_1523 OmpA/MotB [Thiomicrospira crunogena XCL-2:
637786260 Tcr_1524 MotA/TolQ/ExbB proton channel	combined.4082501.4082545.lucy.pga.C2668 nseq=10	330	2e-91	FNHG1334.b1	154	1e-38	637786260 Tcr_1524 MotA/TolQ/ExbB proton channel
637786261 Tcr_1525 pantothenate synthetase (EC 6.3.2.1)	combined.4082501.4082545.lucy.pga.C2668 nseq=10	325	6e-90	FNHG7372.b1	237	2e-63	637786261 Tcr_1525 pantothenate synthetase (EC 6.3.2.1)
637786262 Tcr_1526 3-methyl-2-oxobutanoate	combined.4082501.4082545.lucy.pga.C454 nseq=13	341	1e-94	FNHG9093.b1	191	1e-49	637786262 Tcr_1526 3-methyl-2-oxobutanoate
637786263 Tcr_1527 2-amino-4-hydroxy-6-	combined.4082501.4082545.lucy.pga.C2669 nseq=3	175	5e-45	FOSS14636.x2	100	1e-25	637786263 Tcr_1527 2-amino-4-hydroxy-6-
637786264 Tcr_1528 poly(A) polymerase [Thiomicrospira crunogena	combined.4082501.4082545.lucy.pga.C454 nseq=13	631	0	FOSS5233.x1	378	1e-105	637786264 Tcr_1528 poly(A) polymerase [Thiomicrospira crunogena
637786265 Tcr_1529 Rhodanese-like [Thiomicrospira crunogena	combined.4082501.4082545.lucy.pga.C4828 nseq=5	119	3e-28	FNHG2300.g1	61	1e-10	637786265 Tcr_1529 Rhodanese-like [Thiomicrospira crunogena
637786266 Tcr_1530 tryptophanyl-tRNA synthetase (EC 6.1.1.2)	combined.4082501.4082545.lucy.pga.C1056 nseq=27	568	1e-163	FOSS9287.x2	167	2e-42	637786266 Tcr_1530 tryptophanyl-tRNA synthetase (EC 6.1.1.2)
637786267 Tcr_1531 Secretion protein HlyD [Thiomicrospira	combined.4082501.4082545.lucy.pga.C3269 nseq=2	51	5e-07	FNHG3175.g1	77	7e-15	637786267 Tcr_1531 Secretion protein HlyD [Thiomicrospira
637786268 Tcr_1532 Hydrophobe/amphiphile efflux-1 HAE1	combined.4082501.4082545.lucy.pga.C2540 nseq=4	149	4e-36	FNHG3431.b1	97	5e-41	637786268 Tcr_1532 Hydrophobe/amphiphile efflux-1 HAE1
637786269 Tcr_1533 Sulphate transporter [Thiomicrospira	combined.4082501.4082545.lucy.pga.C4179 nseq=6	593	1e-170	FNHG7432.b1	169	1e-42	637786269 Tcr_1533 Sulphate transporter [Thiomicrospira
637786270 Tcr_1534 Protein of unknown function DUF1255	combined.4082501.4082545.lucy.pga.C4074 nseq=2	157	3e-40	FOSS7304.y1	104	4e-24	637786270 Tcr_1534 Protein of unknown function DUF1255
637786271 Tcr_1535 hypothetical protein [Thiomicrospira	combined.4082501.4082545.lucy.pga.C665 nseq=6	30	0.15	FOSS8869.y1	99	5e-22	637786271 Tcr_1535 hypothetical protein [Thiomicrospira
637786272 Tcr_1536 Glyoxalase I [Thiomicrospira crunogena	combined.4082501.4082545.lucy.pga.C1966 nseq=4	67	1e-12	FOSS8869.y1	193	9e-51	637786272 Tcr_1536 Glyoxalase I [Thiomicrospira crunogena
637786273 Tcr_1537 Major facilitator superfamily MFS_1	combined.4082501.4082545.lucy.pga.C5487 nseq=5	388	1e-108	FOSS7250.y1	239	6e-64	637786273 Tcr_1537 Major facilitator superfamily MFS_1
637786274 Tcr_1538 chorismate synthase (EC 4.2.3.5) (IMGterm)	combined.4082501.4082545.lucy.pga.C2046 nseq=2	392	1e-110	FOSS7347.x1	354	2e-98	637786274 Tcr_1538 chorismate synthase (EC 4.2.3.5) (IMGterm)
637786275 Tcr_1539 4-hydroxybenzoyl-CoA thioesterase domain	combined.4082501.4082545.lucy.pga.C4206 nseq=2	154	6e-39	FNHG6551.b1	65	7e-12	637786275 Tcr_1539 4-hydroxybenzoyl-CoA thioesterase domain
637786276 Tcr_1540 hypothetical protein [Thiomicrospira	combined.4082501.4082545.lucy.pga.C5584 nseq=26	24	9.7	FOSS11813.y1	25	5	637786276 Tcr_1540 hypothetical protein [Thiomicrospira
637786277 Tcr_1541 Aldo/keto reductase [Thiomicrospira	combined.4082501.4082545.lucy.pga.C4069 nseq=4	272	8e-74	FOSS9617.x2	275	1e-74	637786277 Tcr_1541 Aldo/keto reductase [Thiomicrospira
637786278 Tcr_1542 Aminotransferase, class I and II	combined.4082501.4082545.lucy.pga.C4019 nseq=2	92	2e-19	FNHG7357.g1	346	6e-96	637786278 Tcr_1542 Aminotransferase, class I and II
637786279 Tcr_1543 Protein of unknown function DUF323	combined.4082501.4082545.lucy.pga.C2527 nseq=2	285	1e-146	FNHG9760.b1	252	2e-67	637786279 Tcr_1543 Protein of unknown function DUF323
637786280 Tcr_1544 hypothetical protein [Thiomicrospira	combined.4082501.4082545.lucy.pga.C4487 nseq=6	98	9e-21	FOSS12687.x1	30	2.5	637786280 Tcr_1544 hypothetical protein [Thiomicrospira
637786281 Tcr_1545 Carbonate dehydratase [Thiomicrospira	combined.4082501.4082545.lucy.pga.C5341 nseq=2	184	2e-47	FOSS8989.x1	117	3e-27	637786281 Tcr_1545 Carbonate dehydratase [Thiomicrospira
637786282 Tcr_1546 modification methylase, HemK family	combined.4082501.4082545.lucy.pga.C583 nseq=3	395	1e-111	FNHG1526.g1	111	2e-25	637786282 Tcr_1546 modification methylase, HemK family
637786283 Tcr_1547 Molybdopterin binding domain [Thiomicrospira	combined.4082501.4082545.lucy.pga.C4010 nseq=4	281	4e-77	FNHG6054.b1	121	8e-29	637786283 Tcr_1547 Molybdopterin binding domain [Thiomicrospira
637786284 Tcr_1548 ATP-dependent protease La [Thiomicrospira	combined.4082501.4082545.lucy.pga.C1659 nseq=8	935	0	FNHG7783.b1	389	1e-108	637786284 Tcr_1548 ATP-dependent protease La [Thiomicrospira
637786285 Tcr_1549 sulfate thiol esterase SoxB (IMGterm)	combined.4082501.4082545.lucy.pga.C5579 nseq=2	686	0	FOSS2365.b1	405	1e-113	637786285 Tcr_1549 sulfate thiol esterase SoxB (IMGterm)
637786286 Tcr_1550 phosphoribosylformylglycinamidine synthase	combined.4082501.4082545.lucy.pga.C2968 nseq=42	1637	0	FOSS10476.x1	165	2e-42	637786286 Tcr_1550 phosphoribosylformylglycinamidine synthase
637786287 Tcr_1551 hypothetical protein [Thiomicrospira	combined.4082501.4082545.lucy.pga.C2968 nseq=42	331	1e-93	FOSS10700.y1	28	4.6	637786287 Tcr_1551 hypothetical protein [Thiomicrospira
637786288 Tcr_1552 dihydrodipicolinate synthase (EC 4.2.1.52)	combined.4082501.4082545.lucy.pga.C2968 nseq=42	406	1e-114	FOSS9336.x2	132	1e-31	637786288 Tcr_1552 dihydrodipicolinate synthase (EC 4.2.1.52)
637786289 Tcr_1553 Alkyl hydroperoxide reductase/ Thiol	combined.4082501.4082545.lucy.pga.C6092 nseq=2	115	3e-27	FNHG6277.b1	102	4e-23	637786289 Tcr_1553 Alkyl hydroperoxide reductase/ Thiol
637786290 Tcr_1554 PhoH-like protein [Thiomicrospira crunogena	combined.4082501.4082545.lucy.pga.C5824 nseq=6	98	3e-21	FOSS13337.y2	457	1e-129	637786290 Tcr_1554 PhoH-like protein [Thiomicrospira crunogena
637786291 Tcr_1555 transcriptional regulator, LysR family	combined.4082501.4082545.lucy.pga.C934 nseq=11	552	1e-158	FNHG6130.g1	110	5e-25	637786291 Tcr_1555 transcriptional regulator, LysR family
637786292 Tcr_1556 Ion transport protein [Thiomicrospira	combined.4082501.4082545.lucy.pga.C1395 nseq=25	178	1e-45	FOSS14760.x2	61	4e-10	637786292 Tcr_1556 Ion transport protein [Thiomicrospira
637786293 Tcr_1557	combined.4082501.4082545.lucy.pga.C1395 nseq=25	485	1e-138	FOSS11255.y1	149	9e-37	637786293 Tcr_1557
637786294 Tcr_1558	combined.4082501.4082545.lucy.pga.C1395 nseq=25	444	1e-125	FOSS11255.y1	169	1e-42	637786294 Tcr_1558
637786295 Tcr_1559 Peptidase M24 [Thiomicrospira crunogena	combined.4082501.4082545.lucy.pga.C935 nseq=34	533	1e-152	FNHG4627.b1	139	1e-33	637786295 Tcr_1559 Peptidase M24 [Thiomicrospira crunogena
637786296 Tcr_1560 YgfB and YecA [Thiomicrospira crunogena	combined.4082501.4082545.lucy.pga.C935 nseq=34	286	1e-78	FNHG4627.b1	47	4e-06	637786296 Tcr_1560 YgfB and YecA [Thiomicrospira crunogena
637786297 Tcr_1561 cell division protein ZapA (IMGterm)	combined.4082501.4082545.lucy.pga.C1395 nseq=25	130	5e-32	FOSS9777.y2	26	2.3	637786297 Tcr_1561 cell division protein ZapA (IMGterm)
637786298 Tcr_1562 5-formyltetrahydrofolate cyclo-ligase	combined.4082501.4082545.lucy.pga.C935 nseq=34	153	2e-38	FOSS6277.y1	62	8e-11	637786298 Tcr_1562 5-formyltetrahydrofolate cyclo-ligase
637786299 Tcr_1563 L-threonine ammonia-lyase (EC 4.3.1.19)	combined.4082501.4082545.lucy.pga.C4493 nseq=39	721	0	FOSS14636.y2	408	1e-114	637786299 Tcr_1563 L-threonine ammonia-lyase (EC 4.3.1.19)
637786300 Tcr_1564 TonB-dependent receptor [Thiomicrospira	combined.4082501.4082545.lucy.pga.C4493 nseq=39	685	0	FOSS2480.b1	259	1e-69	637786300 Tcr_1564 TonB-dependent receptor [Thiomicrospira
637786301 Tcr_1565 Electron transport protein SCO1/SenC	combined.4082501.4082545.lucy.pga.C5215 nseq=5	162	3e-41	FOSS1106.b1	160	2e-40	637786301 Tcr_1565 Electron transport protein SCO1/SenC
637786302 Tcr_1566 Protein of unknown function DUF461	combined.4082501.4082545.lucy.pga.C5785 nseq=3	149	2e-37	FNHG4070.b1	143	2e-35	637786302 Tcr_1566 Protein of unknown function DUF461
637786303 Tcr_1567 hypothetical protein [Thiomicrospira	combined.4082501.4082545.lucy.pga.C5785 nseq=3	74	9e-22	FNHG3168.b1	117	2e-27	637786303 Tcr_1567 hypothetical protein [Thiomicrospira
637786304 Tcr_1568 ribose-5-phosphate isomerase (EC 5.3.1.6)	combined.4082501.4082545.lucy.pga.C5214 nseq=5	370	1e-103	FNHG5479.b1	187	2e-48	637786304 Tcr_1568 ribose-5-phosphate isomerase (EC 5.3.1.6)
637786305 Tcr_1569 putative thioredoxin [Thiomicrospira	combined.4082501.4082545.lucy.pga.C5214 nseq=5	222	2e-59	FOSS6856.y2	220	1e-58	637786305 Tcr_1569 putative thioredoxin [Thiomicrospira
637786306 Tcr_1570 glutamate-1-semialdehyde 2,1-aminomutase (EC	combined.4082501.4082545.lucy.pga.C1853 nseq=4	478	1e-135	FNHG4567.g1	459	1e-130	637786306 Tcr_1570 glutamate-1-semialdehyde 2,1-aminomutase (EC
637786307 Tcr_1571 Protein of unknown function DUF462	combined.4082501.4082545.lucy.pga.C4455 nseq=6	238	6e-64	FOSS798.b1	98	1e-21	637786307 Tcr_1571 Protein of unknown function DUF462
637786308 Tcr_1572 hypothetical protein [Thiomicrospira	combined.4082501.4082545.lucy.pga.C6074 nseq=2	26	2.3	FOSS2031.g1	28	0.53	637786308 Tcr_1572 hypothetical protein [Thiomicrospira
637786309 Tcr_1573 Copper-resistance protein CopA	combined.4082501.4082545.lucy.pga.C5842 nseq=10	39	0.003	FOSS9854.y2	29	3.8	637786309 Tcr_1573 Copper-resistance protein CopA
637786310 Tcr_1574 Copper resistance B precursor	combined.4082501.4082545.lucy.pga.C4205 nseq=3	26	6	FOSS1240.g1	27	3	637786310 Tcr_1574 Copper resistance B precursor
637786311 Tcr_1575 Cytochrome c, class I [Thiomicrospira	combined.4082501.4082545.lucy.pga.C5582 nseq=4	27	2.1	FNHG5400.b1	45	8e-06	637786311 Tcr_1575 Cytochrome c, class I [Thiomicrospira
637786312 Tcr_1576 Bilirubin oxidase [Thiomicrospira crunogena	combined.4082501.4082545.lucy.pga.C5842 nseq=10	115	2e-26	FNHG4063.b1	84	4e-27	637786312 Tcr_1576 Bilirubin oxidase [Thiomicrospira crunogena
637786313 Tcr_1577 hypothetical protein [Thiomicrospira	combined.4082501.4082545.lucy.pga.C3515 nseq=8	23	7.8	FNHG1334.g1	25	4	637786313 Tcr_1577 hypothetical protein [Thiomicrospira
637786314 Tcr_1578 hypothetical protein [Thiomicrospira	combined.4082501.4082545.lucy.pga.C5435 nseq=12	30	0.49	FOSS451.g1	30	0.43	637786314 Tcr_1578 hypothetical protein [Thiomicrospira
637786315 Tcr_1579 hypothetical protein [Thiomicrospira	combined.4082501.4082545.lucy.pga.C4445 nseq=2	27	0.92	FOSS13331.y2	24	8.8	637786315 Tcr_1579 hypothetical protein [Thiomicrospira
637786316 Tcr_1580 hypothetical protein [Thiomicrospira	combined.4082501.4082545.lucy.pga.C2589 nseq=7	77	5e-15	FNHG5722.g1	317	2e-87	637786316 Tcr_1580 hypothetical protein [Thiomicrospira
637786317 Tcr_1581 UDP-N-acetylmuramate [Thiomicrospira	combined.4082501.4082545.lucy.pga.C4456 nseq=12	667	0	FOSS1624.b1	249	1e-66	637786317 Tcr_1581 UDP-N-acetylmuramate [Thiomicrospira
637786318 Tcr_1582 3'-5' exonuclease [Thiomicrospira crunogena	combined.4082501.4082545.lucy.pga.C2680 nseq=3	319	7e-88	FNHG6476.b1	224	3e-59	637786318 Tcr_1582 3'-5' exonuclease [Thiomicrospira crunogena
637786319 Tcr_1583 6-phosphofructokinase (EC 2.7.1.11)	combined.4082501.4082545.lucy.pga.C6017 nseq=3	554	1e-158	FOSS4902.x2	269	8e-73	637786319 Tcr_1583 6-phosphofructokinase (EC 2.7.1.11)
637786320 Tcr_1584 MscS Mechanosensitive ion channel	combined.4082501.4082545.lucy.pga.C637 nseq=3	162	9e-41	FOSS8043.y1	248	8e-67	637786320 Tcr_1584 MscS Mechanosensitive ion channel
637786321 Tcr_1585 Protein of unknown function DUF481	combined.4082501.4082545.lucy.pga.C671 nseq=3	26	8.2	FNHG2374.b1	170	3e-43	637786321 Tcr_1585 Protein of unknown function DUF481
637786322 Tcr_1586 MotA/TolQ/ExbB proton channel	combined.4082501.4082545.lucy.pga.C2668 nseq=10	93	6e-20	FNHG1334.b1	74	3e-14	637786322 Tcr_1586 MotA/TolQ/ExbB proton channel
637786323 Tcr_1587 OmpA/MotB [Thiomicrospira crunogena XCL-2:	combined.4082501.4082545.lucy.pga.C2891 nseq=7	78	2e-15	FNHG9645.b1	118	1e-27	637786323 Tcr_1587 OmpA/MotB [Thiomicrospira crunogena XCL-2:
637786325 Tcr_1588 carbon storage regulator, CsrA / carbon	combined.4082501.4082545.lucy.pga.C5386 nseq=5	74	4e-15	FNHG865.b1	40	0.0001	637786325 Tcr_1588 carbon storage regulator, CsrA / carbon
637786326 Tcr_1589 aspartate kinase (EC 2.7.2.4) (IMGterm)	combined.4082501.4082545.lucy.pga.C5386 nseq=5	639	0	FOSS14814.x2	477	1e-135	637786326 Tcr_1589 aspartate kinase (EC 2.7.2.4) (IMGterm)
637786327 Tcr_1590 alanyl-tRNA synthetase (EC 6.1.1.7)	combined.4082501.4082545.lucy.pga.C6151 nseq=74	1269	0	FOSS4100.x1	436	1e-122	637786327 Tcr_1590 alanyl-tRNA synthetase (EC 6.1.1.7)
637786328 Tcr_1591 Regulatory protein RecX [Thiomicrospira	combined.4082501.4082545.lucy.pga.C6151 nseq=74	181	6e-47	FNHG2092.b1	182	3e-47	637786328 Tcr_1591 Regulatory protein RecX [Thiomicrospira
637786329 Tcr_1592 RecA protein (IMGterm) [Thiomicrospira	combined.4082501.4082545.lucy.pga.C6151 nseq=74	566	1e-162	FOSS1828.b1	348	8e-97	637786329 Tcr_1592 RecA protein (IMGterm) [Thiomicrospira
637786330 Tcr_1593 CinA-like [Thiomicrospira crunogena XCL-2:	combined.4082501.4082545.lucy.pga.C3268 nseq=2	153	2e-38	FNHG926.b1	198	3e-58	637786330 Tcr_1593 CinA-like [Thiomicrospira crunogena XCL-2:
637786331 Tcr_1594 DNA mismatch repair protein MutS (IMGterm)	combined.4082501.4082545.lucy.pga.C4572 nseq=11	1187	0	FOSS3803.y1	372	1e-103	637786331 Tcr_1594 DNA mismatch repair protein MutS (IMGterm)
637786332 Tcr_1595 thioredoxin [Thiomicrospira crunogena XCL-2:	combined.4082501.4082545.lucy.pga.C4399 nseq=80	276	4e-75	FNHG4013.b1	186	5e-48	637786332 Tcr_1595 thioredoxin [Thiomicrospira crunogena XCL-2:
637786333 Tcr_1596 hypothetical protein [Thiomicrospira	combined.4082501.4082545.lucy.pga.C1316 nseq=3	270	2e-73	FOSS12892.y1	137	2e-33	637786333 Tcr_1596 hypothetical protein [Thiomicrospira
637786334 Tcr_1597 glutathione synthase (EC 6.3.2.3) (IMGterm)	combined.4082501.4082545.lucy.pga.C5349 nseq=3	243	5e-65	FNHG7070.g1	130	6e-31	637786334 Tcr_1597 glutathione synthase (EC 6.3.2.3) (IMGterm)
637786335 Tcr_1598 PpiC-type peptidyl-prolyl cis-trans	combined.4082501.4082545.lucy.pga.C4417 nseq=2	102	1e-23	FNHG2524.g1	60	9e-11	637786335 Tcr_1598 PpiC-type peptidyl-prolyl cis-trans
637786336 Tcr_1599 diacylglycerol kinase (EC 2.7.1.107)	combined.4082501.4082545.lucy.pga.C3727 nseq=4	103	7e-24	FOSS13636.y2	41	7e-05	637786336 Tcr_1599 diacylglycerol kinase (EC 2.7.1.107)
637786337 Tcr_1600 Metallophosphoesterase [Thiomicrospira	combined.4082501.4082545.lucy.pga.C1245 nseq=13	452	1e-128	FOSS15643.y1	192	5e-50	637786337 Tcr_1600 Metallophosphoesterase [Thiomicrospira
637786338 Tcr_1601 Glycosyl transferase, group 1	combined.4082501.4082545.lucy.pga.C206 nseq=4	96	1e-20	FOSS9424.y2	53	9e-08	637786338 Tcr_1601 Glycosyl transferase, group 1
637786339 Tcr_1602 hypothetical protein [Thiomicrospira	combined.4082501.4082545.lucy.pga.C3157 nseq=7	129	9e-32	FOSS10342.x1	132	1e-32	637786339 Tcr_1602 hypothetical protein [Thiomicrospira
637786340 Tcr_1603 Glycosyl transferase, group 1	combined.4082501.4082545.lucy.pga.C5240 nseq=6	209	6e-55	FNHG9264.g1	60	6e-10	637786340 Tcr_1603 Glycosyl transferase, group 1
637786341 Tcr_1604 Protein of unknown function DUF6,	combined.4082501.4082545.lucy.pga.C5240 nseq=6	267	2e-72	FNHG2042.b1	29	1.5	637786341 Tcr_1604 Protein of unknown function DUF6,
637786342 Tcr_1605 hypothetical protein [Thiomicrospira	combined.4082501.4082545.lucy.pga.C4399 nseq=80	187	9e-49	FNHG8596.g1	174	1e-44	637786342 Tcr_1605 hypothetical protein [Thiomicrospira
637786343 Tcr_1606 ABC transporter related [Thiomicrospira	combined.4082501.4082545.lucy.pga.C3345 nseq=2	609	1e-175	FNHG1221.g1	215	2e-56	637786343 Tcr_1606 ABC transporter related [Thiomicrospira
637786344 Tcr_1607 D-isomer specific 2-hydroxyacid	combined.4082501.4082545.lucy.pga.C5454 nseq=33	422	1e-119	FOSS12414.x2	120	3e-28	637786344 Tcr_1607 D-isomer specific 2-hydroxyacid
637786345 Tcr_1608 Peptidase S8 and S53, subtilisin, kexin,	combined.4082501.4082545.lucy.pga.C4917 nseq=3	38	0.006	FNHG4806.g1	53	2e-07	637786345 Tcr_1608 Peptidase S8 and S53, subtilisin, kexin,
637786346 Tcr_1609 Heat shock protein Hsp90 [Thiomicrospira	combined.4082501.4082545.lucy.pga.C5987 nseq=15	950	0	FNHG9975.b1	340	1e-94	637786346 Tcr_1609 Heat shock protein Hsp90 [Thiomicrospira
637786347 Tcr_1610 hypothetical protein [Thiomicrospira	combined.4082501.4082545.lucy.pga.C1518 nseq=2	28	2.2	FOSS6165.x1	260	2e-70	637786347 Tcr_1610 hypothetical protein [Thiomicrospira
637786348 Tcr_1611 hypothetical protein [Thiomicrospira	combined.4082501.4082545.lucy.pga.C4520 nseq=2	217	1e-57	FOSS2264.b1	57	3e-09	637786348 Tcr_1611 hypothetical protein [Thiomicrospira
637786349 Tcr_1612 CheA signal transduction histidine kinase	combined.4082501.4082545.lucy.pga.C1110 nseq=3	265	2e-71	FOSS10465.x1	437	1e-123	637786349 Tcr_1612 CheA signal transduction histidine kinase
637786350 Tcr_1613 CheD, stimulates methylation of MCP proteins	combined.4082501.4082545.lucy.pga.C5525 nseq=2	332	4e-92	FOSS5458.x1	104	1e-23	637786350 Tcr_1613 CheD, stimulates methylation of MCP proteins
637786351 Tcr_1614 tRNA-adenosine deaminase (EC 3.5.4.-)	combined.4082501.4082545.lucy.pga.C5525 nseq=2	224	5e-60	FOSS662.g1	221	8e-59	637786351 Tcr_1614 tRNA-adenosine deaminase (EC 3.5.4.-)
637786352 Tcr_1615 GMP synthase (glutamine-hydrolyzing) (EC	combined.4082501.4082545.lucy.pga.C2440 nseq=4	793	0	FNHG1513.b1	421	1e-118	637786352 Tcr_1615 GMP synthase (glutamine-hydrolyzing) (EC
637786353 Tcr_1616 inosine-5'-monophosphate dehydrogenase (EC	combined.4082501.4082545.lucy.pga.C6156 nseq=23	752	0	FOSS6414.y1	335	2e-92	637786353 Tcr_1616 inosine-5'-monophosphate dehydrogenase (EC
637786354 Tcr_1617 hypothetical protein [Thiomicrospira	combined.4082501.4082545.lucy.pga.C2439 nseq=12	68	4e-13	FNHG1560.g1	25	4.1	637786354 Tcr_1617 hypothetical protein [Thiomicrospira
637786355 Tcr_1618 hypothetical protein [Thiomicrospira	combined.4082501.4082545.lucy.pga.C2439 nseq=12	232	4e-62	FOSS12428.x2	30	0.43	637786355 Tcr_1618 hypothetical protein [Thiomicrospira
637786356 Tcr_1619 RDD [Thiomicrospira crunogena XCL-2:	combined.4082501.4082545.lucy.pga.C6156 nseq=23	102	3e-29	FOSS9340.x2	28	0.53	637786356 Tcr_1619 RDD [Thiomicrospira crunogena XCL-2:
637786357 Tcr_1620 phosphoserine phosphatase (EC 3.1.3.3)	combined.4082501.4082545.lucy.pga.C6155 nseq=4	322	7e-89	FOSS13977.x2	228	9e-61	637786357 Tcr_1620 phosphoserine phosphatase (EC 3.1.3.3)
637786358 Tcr_1621 Beta-lactamase-like [Thiomicrospira	combined.4082501.4082545.lucy.pga.C6155 nseq=4	114	3e-51	FOSS6406.y1	223	5e-60	637786358 Tcr_1621 Beta-lactamase-like [Thiomicrospira
637786359 Tcr_1622 MotA/TolQ/ExbB proton channel	combined.4082501.4082545.lucy.pga.C877 nseq=9	125	6e-30	FNHG8666.b1	120	1e-28	637786359 Tcr_1622 MotA/TolQ/ExbB proton channel
637786360 Tcr_1623 Biopolymer transport protein ExbD/TolR	combined.4082501.4082545.lucy.pga.C1389 nseq=3	117	9e-28	FOSS6307.y1	81	6e-17	637786360 Tcr_1623 Biopolymer transport protein ExbD/TolR
637786361 Tcr_1624 TonB-like [Thiomicrospira crunogena XCL-2:	combined.4082501.4082545.lucy.pga.C2373 nseq=8	92	9e-20	FNHG1132.g1	82	1e-16	637786361 Tcr_1624 TonB-like [Thiomicrospira crunogena XCL-2:
637786362 Tcr_1625 Fe-S metabolism associated SufE	combined.4082501.4082545.lucy.pga.C1458 nseq=2	229	2e-61	FOSS15673.x1	244	5e-66	637786362 Tcr_1625 Fe-S metabolism associated SufE
637786363 Tcr_1626 Peptidase M48, Ste24p [Thiomicrospira	combined.4082501.4082545.lucy.pga.C5613 nseq=4	207	3e-54	FOSS6843.y2	55	1e-12	637786363 Tcr_1626 Peptidase M48, Ste24p [Thiomicrospira
637786364 Tcr_1627 aspartyl/glutamyl-tRNA(Asn/Gln)	combined.4082501.4082545.lucy.pga.C5965 nseq=3	168	4e-44	FOSS11742.x1	441	1e-124	637786364 Tcr_1627 aspartyl/glutamyl-tRNA(Asn/Gln)
637786365 Tcr_1628 aspartyl/glutamyl-tRNA(Asn/Gln)	combined.4082501.4082545.lucy.pga.C6226 nseq=3	404	1e-113	FOSS9014.x1	386	1e-108	637786365 Tcr_1628 aspartyl/glutamyl-tRNA(Asn/Gln)
637786366 Tcr_1629 aspartyl/glutamyl-tRNA(Asn/Gln)	combined.4082501.4082545.lucy.pga.C1633 nseq=2	123	5e-30	FOSS1685.g1	137	5e-34	637786366 Tcr_1629 aspartyl/glutamyl-tRNA(Asn/Gln)
637786367 Tcr_1630 rod shape-determining protein MreB (IMGterm)	combined.4082501.4082545.lucy.pga.C4833 nseq=10	558	1e-160	FOSS14854.y2	504	1e-143	637786367 Tcr_1630 rod shape-determining protein MreB (IMGterm)
637786368 Tcr_1631 rod shape-determining protein MreC (IMGterm)	combined.4082501.4082545.lucy.pga.C4833 nseq=10	326	3e-90	FNHG4367.g1	213	3e-56	637786368 Tcr_1631 rod shape-determining protein MreC (IMGterm)
637786369 Tcr_1632 hypothetical protein [Thiomicrospira	combined.4082501.4082545.lucy.pga.C4833 nseq=10	197	9e-52	FOSS1685.b1	124	1e-29	637786369 Tcr_1632 hypothetical protein [Thiomicrospira
637786370 Tcr_1633 peptidoglycan glycosyltransferase (EC	combined.4082501.4082545.lucy.pga.C4832 nseq=41	461	1e-130	FNHG9790.b1	342	4e-96	637786370 Tcr_1633 peptidoglycan glycosyltransferase (EC
637786371 Tcr_1634 Rod shape-determining protein RodA	combined.4082501.4082545.lucy.pga.C4832 nseq=41	438	1e-124	FOSS1911.g1	168	2e-42	637786371 Tcr_1634 Rod shape-determining protein RodA
637786372 Tcr_1635 Serine-type D-Ala-D-Ala carboxypeptidase	combined.4082501.4082545.lucy.pga.C4832 nseq=41	545	1e-156	FOSS12680.x1	188	2e-48	637786372 Tcr_1635 Serine-type D-Ala-D-Ala carboxypeptidase
637786373 Tcr_1636 branched chain amino acid:	combined.4082501.4082545.lucy.pga.C4832 nseq=41	382	1e-107	FOSS12680.x1	189	6e-49	637786373 Tcr_1636 branched chain amino acid:
637786374 Tcr_1637 Protein of unknown function DUF493	combined.4082501.4082545.lucy.pga.C4832 nseq=41	153	5e-39	FNHG2355.g1	55	3e-09	637786374 Tcr_1637 Protein of unknown function DUF493
637786375 Tcr_1638 lipoate-protein ligase B [Thiomicrospira	combined.4082501.4082545.lucy.pga.C4832 nseq=41	246	3e-66	FOSS1782.b1	234	1e-62	637786375 Tcr_1638 lipoate-protein ligase B [Thiomicrospira
637786376 Tcr_1639 lipoic acid synthetase [Thiomicrospira	combined.4082501.4082545.lucy.pga.C4832 nseq=41	535	1e-153	FNHG9533.g1	146	2e-36	637786376 Tcr_1639 lipoic acid synthetase [Thiomicrospira
637786377 Tcr_1640 hypothetical protein [Thiomicrospira	combined.4082501.4082545.lucy.pga.C3999 nseq=2	31	0.56	FNHG1056.g1	28	4	637786377 Tcr_1640 hypothetical protein [Thiomicrospira
637786378 Tcr_1641 Transposase IS3/IS911 [Thiomicrospira	combined.4082501.4082545.lucy.pga.C5362 nseq=5	167	3e-43	FNHG1455.b1	167	5e-43	637786378 Tcr_1641 Transposase IS3/IS911 [Thiomicrospira
637786379 Tcr_1642 Integrase, catalytic region [Thiomicrospira	combined.4082501.4082545.lucy.pga.C5253 nseq=24	439	1e-124	FOSS12440.y1	363	1e-101	637786379 Tcr_1642 Integrase, catalytic region [Thiomicrospira
637786380 Tcr_1643 hypothetical protein [Thiomicrospira	combined.4082501.4082545.lucy.pga.C4520 nseq=2	41	0.0004	FNHG1646.g1	42	0.0003	637786380 Tcr_1643 hypothetical protein [Thiomicrospira
637786381 Tcr_1644 hypothetical protein [Thiomicrospira	combined.4082501.4082545.lucy.pga.C1399 nseq=2	27	2.8	FNHG8970.g1	27	5.5	637786381 Tcr_1644 hypothetical protein [Thiomicrospira
637786382 Tcr_1645 hypothetical protein [Thiomicrospira	combined.4082501.4082545.lucy.pga.C91 nseq=3	28	2	FOSS12764.y1	28	3	637786382 Tcr_1645 hypothetical protein [Thiomicrospira
637786383 Tcr_1646 TniB [Thiomicrospira crunogena XCL-2:	combined.4082501.4082545.lucy.pga.C2969 nseq=21	35	0.018	FNHG3765.b1	40	0.0006	637786383 Tcr_1646 TniB [Thiomicrospira crunogena XCL-2:
637786384 Tcr_1647 transposase [Thiomicrospira crunogena XCL-2:	combined.4082501.4082545.lucy.pga.C5121 nseq=7	32	0.29	FNHG3765.b1	90	2e-18	637786384 Tcr_1647 transposase [Thiomicrospira crunogena XCL-2:
637786385 Tcr_1648 hypothetical protein [Thiomicrospira	combined.4082501.4082545.lucy.pga.C1006 nseq=4	28	1.4	FOSS6155.y1	27	2.7	637786385 Tcr_1648 hypothetical protein [Thiomicrospira
637786386 Tcr_1649 Hsp33 protein [Thiomicrospira crunogena	combined.4082501.4082545.lucy.pga.C4832 nseq=41	356	3e-99	FOSS6921.x1	334	2e-92	637786386 Tcr_1649 Hsp33 protein [Thiomicrospira crunogena
637786387 Tcr_1650 Protein of unknown function DUF328	combined.4082501.4082545.lucy.pga.C3907 nseq=2	366	1e-102	FNHG9491.b1	282	6e-77	637786387 Tcr_1650 Protein of unknown function DUF328
637786388 Tcr_1651 hypothetical protein [Thiomicrospira	combined.4082501.4082545.lucy.pga.C5710 nseq=2	127	3e-31	FOSS2580.g2	112	2e-26	637786388 Tcr_1651 hypothetical protein [Thiomicrospira
637786389 Tcr_1652 Nucleotidyl transferase [Thiomicrospira	combined.4082501.4082545.lucy.pga.C5710 nseq=2	266	3e-72	FOSS10572.y1	205	6e-54	637786389 Tcr_1652 Nucleotidyl transferase [Thiomicrospira
637786390 Tcr_1653 Aminoglycoside phosphotransferase	combined.4082501.4082545.lucy.pga.C5325 nseq=58	377	1e-105	FOSS9246.x2	136	6e-33	637786390 Tcr_1653 Aminoglycoside phosphotransferase
637786391 Tcr_1654 Organic solvent tolerance protein	combined.4082501.4082545.lucy.pga.C5325 nseq=58	583	0	FOSS10160.x1	287	5e-78	637786391 Tcr_1654 Organic solvent tolerance protein
637786392 Tcr_1655 PpiC-type peptidyl-prolyl cis-trans	combined.4082501.4082545.lucy.pga.C5325 nseq=58	483	1e-137	FNHG9826.g1	300	6e-82	637786392 Tcr_1655 PpiC-type peptidyl-prolyl cis-trans
637786393 Tcr_1656 4-hydroxythreonine-4-phosphate dehydrogenase	combined.4082501.4082545.lucy.pga.C5325 nseq=58	447	1e-126	FNHG6279.g1	202	8e-53	637786393 Tcr_1656 4-hydroxythreonine-4-phosphate dehydrogenase
637786394 Tcr_1657 dimethyladenosine transferase (EC 2.1.1.-)	combined.4082501.4082545.lucy.pga.C5325 nseq=58	382	1e-107	FOSS2295.b1	300	2e-82	637786394 Tcr_1657 dimethyladenosine transferase (EC 2.1.1.-)
637786395 Tcr_1658 bis(5'-nucleosyl)-tetraphosphatase	combined.4082501.4082545.lucy.pga.C3874 nseq=15	377	1e-105	FOSS8566.x1	347	1e-96	637786395 Tcr_1658 bis(5'-nucleosyl)-tetraphosphatase
637786396 Tcr_1659 hypothetical protein [Thiomicrospira	combined.4082501.4082545.lucy.pga.C3874 nseq=15	181	1e-46	FNHG7685.g1	45	1e-05	637786396 Tcr_1659 hypothetical protein [Thiomicrospira
637786397 Tcr_1660 transcriptional regulator, MerR family	combined.4082501.4082545.lucy.pga.C2700 nseq=4	162	2e-41	FNHG3363.b1	76	2e-15	637786397 Tcr_1660 transcriptional regulator, MerR family
637786398 Tcr_1661 integration host factor, alpha subunit	combined.4082501.4082545.lucy.pga.C926 nseq=10	177	3e-46	FNHG8947.b1	64	6e-12	637786398 Tcr_1661 integration host factor, alpha subunit
637786399 Tcr_1662 phenylalanyl-tRNA synthetase beta subunit	combined.4082501.4082545.lucy.pga.C2701 nseq=8	948	0	FOSS7383.x1	175	4e-44	637786399 Tcr_1662 phenylalanyl-tRNA synthetase beta subunit
637786400 Tcr_1663 phenylalanyl-tRNA synthetase, alpha subunit	combined.4082501.4082545.lucy.pga.C925 nseq=17	585	1e-168	FOSS8815.x1	487	1e-138	637786400 Tcr_1663 phenylalanyl-tRNA synthetase, alpha subunit
637786401 Tcr_1664 LSU ribosomal protein L20P (IMGterm)	combined.4082501.4082545.lucy.pga.C925 nseq=17	191	2e-50	FOSS12311.x2	169	2e-43	637786401 Tcr_1664 LSU ribosomal protein L20P (IMGterm)
637786402 Tcr_1665 LSU ribosomal protein L35P (IMGterm)	combined.4082501.4082545.lucy.pga.C925 nseq=17	122	1e-29	FOSS1883.g1	129	2e-31	637786402 Tcr_1665 LSU ribosomal protein L35P (IMGterm)
637786403 Tcr_1666 bacterial translation initiation factor 3	combined.4082501.4082545.lucy.pga.C925 nseq=17	147	3e-37	FNHG6228.b1	108	3e-25	637786403 Tcr_1666 bacterial translation initiation factor 3
637786404 Tcr_1667 Ser-tRNA(Thr) hydrolase (EC 3.1.1.-) /	combined.4082501.4082545.lucy.pga.C6014 nseq=12	1117	0	FOSS5960.y1	505	1e-143	637786404 Tcr_1667 Ser-tRNA(Thr) hydrolase (EC 3.1.1.-) /
637786405 Tcr_1668 Rhodanese-like [Thiomicrospira crunogena	combined.4082501.4082545.lucy.pga.C5620 nseq=55	35	0.009	FNHG9819.g1	30	0.55	637786405 Tcr_1668 Rhodanese-like [Thiomicrospira crunogena
637786406 Tcr_1669 putative signal transduction protein	combined.4082501.4082545.lucy.pga.C6014 nseq=12	130	2e-31	FOSS15074.x2	39	0.001	637786406 Tcr_1669 putative signal transduction protein
637786407 Tcr_1670 putative signal transduction protein	combined.4082501.4082545.lucy.pga.C6014 nseq=12	196	2e-65	FOSS14861.y2	75	2e-14	637786407 Tcr_1670 putative signal transduction protein
637786408 Tcr_1671 Protein-L-isoaspartate(D-aspartate)	combined.4082501.4082545.lucy.pga.C924 nseq=24	287	1e-78	FOSS7037.y1	248	1e-66	637786408 Tcr_1671 Protein-L-isoaspartate(D-aspartate)
637786409 Tcr_1672 ATP dependent DNA ligase, central	combined.4082501.4082545.lucy.pga.C1496 nseq=44	254	9e-69	FOSS12573.y1	152	2e-40	637786409 Tcr_1672 ATP dependent DNA ligase, central
637786410 Tcr_1673 Competence protein ComEA helix-hairpin-helix	combined.4082501.4082545.lucy.pga.C1496 nseq=44	67	5e-13	FNHG4909.g1	97	1e-21	637786410 Tcr_1673 Competence protein ComEA helix-hairpin-helix
637786411 Tcr_1674 Lipopolysaccharide biosynthesis	combined.4082501.4082545.lucy.pga.C1477 nseq=7	69	2e-12	FNHG9800.b1	46	1e-05	637786411 Tcr_1674 Lipopolysaccharide biosynthesis
637786412 Tcr_1675 Undecaprenyl-phosphate	combined.4082501.4082545.lucy.pga.C4895 nseq=23	380	1e-106	FOSS11092.x2	162	1e-40	637786412 Tcr_1675 Undecaprenyl-phosphate
637786413 Tcr_1676 hypothetical protein [Thiomicrospira	combined.4082501.4082545.lucy.pga.C228 nseq=34	27	3.2	FOSS14560.y2	30	0.57	637786413 Tcr_1676 hypothetical protein [Thiomicrospira
637786414 Tcr_1677 phosphomannomutase (EC 5.4.2.8) (IMGterm)	combined.4082501.4082545.lucy.pga.C4894 nseq=102	722	0	FNHG9362.b1	382	1e-107	637786414 Tcr_1677 phosphomannomutase (EC 5.4.2.8) (IMGterm)
637786415 Tcr_1678 mannose-1-phosphate guanylyltransferase	combined.4082501.4082545.lucy.pga.C4894 nseq=102	628	0	FOSS13926.x2	325	1e-89	637786415 Tcr_1678 mannose-1-phosphate guanylyltransferase
637786416 Tcr_1679 NAD-dependent epimerase/dehydratase	combined.4082501.4082545.lucy.pga.C4894 nseq=102	71	2e-13	FOSS8538.x1	69	9e-13	637786416 Tcr_1679 NAD-dependent epimerase/dehydratase
637786417 Tcr_1680 GDP-mannose 4,6-dehydratase [Thiomicrospira	combined.4082501.4082545.lucy.pga.C4894 nseq=102	357	1e-99	FOSS12132.x1	430	1e-122	637786417 Tcr_1680 GDP-mannose 4,6-dehydratase [Thiomicrospira
637786418 Tcr_1681 Glycosyl transferase, group 1	combined.4082501.4082545.lucy.pga.C3578 nseq=2	238	1e-63	FNHG4159.g1	169	1e-42	637786418 Tcr_1681 Glycosyl transferase, group 1
637786419 Tcr_1682 hypothetical protein [Thiomicrospira	combined.4082501.4082545.lucy.pga.C5634 nseq=5	27	4.3	FNHG8912.b1	27	6.3	637786419 Tcr_1682 hypothetical protein [Thiomicrospira
637786420 Tcr_1683 hypothetical protein [Thiomicrospira	combined.4082501.4082545.lucy.pga.C4714 nseq=3	31	0.54	FOSS5829.x1	29	1.8	637786420 Tcr_1683 hypothetical protein [Thiomicrospira
637786421 Tcr_1684 Glycosyl transferase, family 2	combined.4082501.4082545.lucy.pga.C1924 nseq=4	80	6e-16	FOSS13456.x2	75	1e-14	637786421 Tcr_1684 Glycosyl transferase, family 2
637786422 Tcr_1685 hypothetical protein [Thiomicrospira	combined.4082501.4082545.lucy.pga.C1071 nseq=11	35	0.023	FOSS7701.y1	32	0.21	637786422 Tcr_1685 hypothetical protein [Thiomicrospira
637786423 Tcr_1686 dTDP-4-dehydrorhamnose 3,5-epimerase (EC	combined.4082501.4082545.lucy.pga.C4532 nseq=2	125	6e-30	FNHG8572.g1	83	4e-17	637786423 Tcr_1686 dTDP-4-dehydrorhamnose 3,5-epimerase (EC
637786424 Tcr_1687 NAD-dependent epimerase/dehydratase	combined.4082501.4082545.lucy.pga.C5212 nseq=39	101	2e-22	FNHG5924.b1	88	3e-18	637786424 Tcr_1687 NAD-dependent epimerase/dehydratase
637786425 Tcr_1688 DegT/DnrJ/EryC1/StrS aminotransferase	combined.4082501.4082545.lucy.pga.C2331 nseq=2	129	2e-30	FOSS1879.g1	297	3e-81	637786425 Tcr_1688 DegT/DnrJ/EryC1/StrS aminotransferase
637786426 Tcr_1689 NAD-dependent epimerase/dehydratase	combined.4082501.4082545.lucy.pga.C767 nseq=2	161	2e-40	FOSS12033.x1	274	2e-74	637786426 Tcr_1689 NAD-dependent epimerase/dehydratase
637786427 Tcr_1690 Nucleotidyl transferase [Thiomicrospira	combined.4082501.4082545.lucy.pga.C5908 nseq=2	86	7e-18	FNHG6470.b1	320	2e-88	637786427 Tcr_1690 Nucleotidyl transferase [Thiomicrospira
637786428 Tcr_1691 oxidoreductase FAD-binding region	combined.4082501.4082545.lucy.pga.C3397 nseq=2	88	2e-18	FNHG2126.g1	62	2e-10	637786428 Tcr_1691 oxidoreductase FAD-binding region
637786429 Tcr_1692 glutamine--fructose-6-phosphate transaminase	combined.4082501.4082545.lucy.pga.C5973 nseq=18	905	0	FOSS7991.x1	284	5e-77	637786429 Tcr_1692 glutamine--fructose-6-phosphate transaminase
637786430 Tcr_1693 hypothetical protein [Thiomicrospira	combined.4082501.4082545.lucy.pga.C4326 nseq=4	315	7e-87	FNHG5745.g1	228	2e-60	637786430 Tcr_1693 hypothetical protein [Thiomicrospira
637786431 Tcr_1694 Putative lipoprotein-like [Thiomicrospira	combined.4082501.4082545.lucy.pga.C4177 nseq=50	403	1e-113	FOSS7037.x1	217	6e-57	637786431 Tcr_1694 Putative lipoprotein-like [Thiomicrospira
637786432 Tcr_1695 hypothetical protein [Thiomicrospira	combined.4082501.4082545.lucy.pga.C4177 nseq=50	127	7e-31	FNHG4814.b1	95	4e-21	637786432 Tcr_1695 hypothetical protein [Thiomicrospira
637786433 Tcr_1696 hypothetical protein [Thiomicrospira	combined.4082501.4082545.lucy.pga.C4719 nseq=7	275	4e-75	FOSS2201.b1	160	3e-40	637786433 Tcr_1696 hypothetical protein [Thiomicrospira
637786434 Tcr_1697 UvrD/REP helicase [Thiomicrospira crunogena	combined.4082501.4082545.lucy.pga.C4176 nseq=13	750	0	FNHG3291.b1	163	2e-44	637786434 Tcr_1697 UvrD/REP helicase [Thiomicrospira crunogena
637786435 Tcr_1698 DNA helicase/exodeoxyribonuclease V, subunit	combined.4082501.4082545.lucy.pga.C4175 nseq=19	383	1e-106	FOSS7659.y1	187	9e-48	637786435 Tcr_1698 DNA helicase/exodeoxyribonuclease V, subunit
637786436 Tcr_1699 Chromate transporter [Thiomicrospira	combined.4082501.4082545.lucy.pga.C699 nseq=7	29	1.4	FOSS713.g1	100	6e-22	637786436 Tcr_1699 Chromate transporter [Thiomicrospira
637786437 Tcr_1700 Beta-lactamase-like [Thiomicrospira	combined.4082501.4082545.lucy.pga.C4349 nseq=2	197	2e-51	FOSS11315.x1	105	2e-23	637786437 Tcr_1700 Beta-lactamase-like [Thiomicrospira
637786438 Tcr_1701 hypothetical protein [Thiomicrospira	combined.4082501.4082545.lucy.pga.C3404 nseq=5	66	2e-12	FNHG6551.b1	65	6e-12	637786438 Tcr_1701 hypothetical protein [Thiomicrospira
637786439 Tcr_1702 transcriptional regulator, TetR family	combined.4082501.4082545.lucy.pga.C5288 nseq=2	39	0.0009	FOSS6963.x1	38	0.001	637786439 Tcr_1702 transcriptional regulator, TetR family
637786440 Tcr_1703 Acriflavin resistance protein	combined.4082501.4082545.lucy.pga.C4198 nseq=2	118	7e-27	FOSS548.b1	100	2e-21	637786440 Tcr_1703 Acriflavin resistance protein
637786441 Tcr_1704 Secretion protein HlyD [Thiomicrospira	combined.4082501.4082545.lucy.pga.C2539 nseq=2	44	6e-05	FNHG8889.b1	59	1e-09	637786441 Tcr_1704 Secretion protein HlyD [Thiomicrospira
637786442 Tcr_1705 DNA-3-methylpurine glycosylase (EC 3.2.2.-)	combined.4082501.4082545.lucy.pga.C1642 nseq=3	219	5e-58	FOSS1113.g1	107	1e-27	637786442 Tcr_1705 DNA-3-methylpurine glycosylase (EC 3.2.2.-)
637786443 Tcr_1706 RDD [Thiomicrospira crunogena XCL-2:	combined.4082501.4082545.lucy.pga.C2065 nseq=2	64	1e-11	FOSS7659.x1	104	1e-23	637786443 Tcr_1706 RDD [Thiomicrospira crunogena XCL-2:
637786444 Tcr_1707 Protein of unknown function DUF45	combined.4082501.4082545.lucy.pga.C4175 nseq=19	280	2e-76	FNHG6139.g1	143	3e-35	637786444 Tcr_1707 Protein of unknown function DUF45
637786445 Tcr_1708 Pseudouridine synthase [Thiomicrospira	combined.4082501.4082545.lucy.pga.C4175 nseq=19	248	1e-66	FOSS12667.y1	70	6e-13	637786445 Tcr_1708 Pseudouridine synthase [Thiomicrospira
637786446 Tcr_1709 2-oxoglutarate synthase [Thiomicrospira	combined.4082501.4082545.lucy.pga.C4212 nseq=3	42	0.0003	FNHG7915.b1	97	7e-21	637786446 Tcr_1709 2-oxoglutarate synthase [Thiomicrospira
637786447 Tcr_1710 2-oxoacid:acceptor oxidoreductase, beta	combined.4082501.4082545.lucy.pga.C4213 nseq=2	66	9e-12	FOSS14437.y2	158	2e-39	637786447 Tcr_1710 2-oxoacid:acceptor oxidoreductase, beta
637786448 Tcr_1711 hypothetical protein [Thiomicrospira	combined.4082501.4082545.lucy.pga.C170 nseq=8	27	1.7	FOSS3110.b1	135	4e-33	637786448 Tcr_1711 hypothetical protein [Thiomicrospira
637786449 Tcr_1712 hypothetical protein [Thiomicrospira	combined.4082501.4082545.lucy.pga.C5066 nseq=5	44	1e-05	FNHG2021.g1	35	0.005	637786449 Tcr_1712 hypothetical protein [Thiomicrospira
637786450 Tcr_1713 Exonuclease [Thiomicrospira crunogena XCL-2:	combined.4082501.4082545.lucy.pga.C3479 nseq=20	430	1e-121	FOSS4643.x2	349	1e-103	637786450 Tcr_1713 Exonuclease [Thiomicrospira crunogena XCL-2:
637786451 Tcr_1714 UspA [Thiomicrospira crunogena XCL-2:	combined.4082501.4082545.lucy.pga.C802 nseq=4	51	8e-08	FOSS801.b1	137	1e-33	637786451 Tcr_1714 UspA [Thiomicrospira crunogena XCL-2:
637786452 Tcr_1715 Gamma-glutamyltransferase [Thiomicrospira	combined.4082501.4082545.lucy.pga.C2631 nseq=7	630	0	FNHG3598.g1	344	3e-95	637786452 Tcr_1715 Gamma-glutamyltransferase [Thiomicrospira
637786453 Tcr_1716 PpiC-type peptidyl-prolyl cis-trans	combined.4082501.4082545.lucy.pga.C4417 nseq=2	139	7e-35	FNHG2524.g1	69	3e-13	637786453 Tcr_1716 PpiC-type peptidyl-prolyl cis-trans
637786454 Tcr_1717 3-hydroxy-3-methylglutaryl-coenzyme A	combined.4082501.4082545.lucy.pga.C3758 nseq=15	421	1e-118	FNHG7693.b1	387	1e-108	637786454 Tcr_1717 3-hydroxy-3-methylglutaryl-coenzyme A
637786455 Tcr_1718 Isopentenyl-diphosphate delta-isomerase,	combined.4082501.4082545.lucy.pga.C3758 nseq=15	358	1e-123	FOSS12582.x2	332	1e-97	637786455 Tcr_1718 Isopentenyl-diphosphate delta-isomerase,
637786456 Tcr_1719 hydroxymethylglutaryl-CoA synthase (EC	combined.4082501.4082545.lucy.pga.C1795 nseq=4	578	1e-166	FNHG7693.g1	438	1e-124	637786456 Tcr_1719 hydroxymethylglutaryl-CoA synthase (EC
637786458 Tcr_1720 hypothetical protein [Thiomicrospira	combined.4082501.4082545.lucy.pga.C3468 nseq=2	27	2.5	FOSS6359.x1	29	0.77	637786458 Tcr_1720 hypothetical protein [Thiomicrospira
637786459 Tcr_1721 hypothetical protein [Thiomicrospira	combined.4082501.4082545.lucy.pga.C694 nseq=20	31	0.55	FOSS15743.y1	31	0.62	637786459 Tcr_1721 hypothetical protein [Thiomicrospira
637786460 Tcr_1722 TPR repeat domain protein [Thiomicrospira	combined.4082501.4082545.lucy.pga.C3435 nseq=79	41	0.0001	FOSS2324.g2	31	0.18	637786460 Tcr_1722 TPR repeat domain protein [Thiomicrospira
637786461 Tcr_1723 type II secretion system protein	combined.4082501.4082545.lucy.pga.C5640 nseq=3	28	2.9	FOSS2322.g2	82	1e-16	637786461 Tcr_1723 type II secretion system protein
637786462 Tcr_1724 type II secretion system protein	(315 letters)		(315 letters)	FNHG4396.b1	65	3e-11	637786462 Tcr_1724 type II secretion system protein
637786463 Tcr_1725 type II secretion system protein E	combined.4082501.4082545.lucy.pga.C1130 nseq=3	142	1e-34	FOSS8593.x1	121	3e-28	637786463 Tcr_1725 type II secretion system protein E
637786464 Tcr_1726 Flp pilus assembly protein ATPase CpaE-like	combined.4082501.4082545.lucy.pga.C4479 nseq=2	34	0.047	FNHG3377.g1	30	0.76	637786464 Tcr_1726 Flp pilus assembly protein ATPase CpaE-like
637786465 Tcr_1727 type II and III secretion system protein	combined.4082501.4082545.lucy.pga.C3032 nseq=4	98	5e-21	FOSS3621.y1	74	6e-14	637786465 Tcr_1727 type II and III secretion system protein
637786466 Tcr_1728 Flp pilus assembly CpaB [Thiomicrospira	combined.4082501.4082545.lucy.pga.C2119 nseq=2	35	0.014	FOSS5107.y2	28	2.5	637786466 Tcr_1728 Flp pilus assembly CpaB [Thiomicrospira
637786467 Tcr_1729 hypothetical protein [Thiomicrospira	combined.4082501.4082545.lucy.pga.C358 nseq=2	28	1.1	FOSS15147.y1	29	0.44	637786467 Tcr_1729 hypothetical protein [Thiomicrospira
637786468 Tcr_1730 hypothetical protein [Thiomicrospira	(67 letters)		(67 letters)	FOSS13898.y2	24	8.8	637786468 Tcr_1730 hypothetical protein [Thiomicrospira
637786469 Tcr_1731 Protein of unknown function DUF336	combined.4082501.4082545.lucy.pga.C2248 nseq=8	207	8e-55	FOSS9706.y2	59	7e-10	637786469 Tcr_1731 Protein of unknown function DUF336
637786470 Tcr_1732 mevalonate kinase (EC 2.7.1.36) (IMGterm)	combined.4082501.4082545.lucy.pga.C455 nseq=64	332	7e-92	FOSS12882.x1	245	9e-66	637786470 Tcr_1732 mevalonate kinase (EC 2.7.1.36) (IMGterm)
637786471 Tcr_1733 mevalonate kinase (EC 2.7.1.36) (IMGterm)	combined.4082501.4082545.lucy.pga.C455 nseq=64	291	1e-79	FNHG2125.g1	167	2e-42	637786471 Tcr_1733 mevalonate kinase (EC 2.7.1.36) (IMGterm)
637786472 Tcr_1734 diphosphomevalonate decarboxylase (EC	combined.4082501.4082545.lucy.pga.C455 nseq=64	373	1e-104	FNHG7398.g1	142	1e-34	637786472 Tcr_1734 diphosphomevalonate decarboxylase (EC
637786473 Tcr_1735 hypothetical protein [Thiomicrospira	combined.4082501.4082545.lucy.pga.C2805 nseq=2	38	0.001	FOSS2648.g2	33	0.027	637786473 Tcr_1735 hypothetical protein [Thiomicrospira
637786474 Tcr_1736 hypothetical protein [Thiomicrospira	combined.4082501.4082545.lucy.pga.C6322 nseq=2	33	0.15	FOSS12388.x2	32	0.29	637786474 Tcr_1736 hypothetical protein [Thiomicrospira
637786475 Tcr_1737 Glycosyl transferase, family 2	combined.4082501.4082545.lucy.pga.C4615 nseq=4	32	0.12	FNHG1452.g1	36	0.01	637786475 Tcr_1737 Glycosyl transferase, family 2
637786476 Tcr_1738 Stringent starvation protein B	combined.4082501.4082545.lucy.pga.C4177 nseq=50	166	1e-42	FNHG9969.g1	171	8e-44	637786476 Tcr_1738 Stringent starvation protein B
637786477 Tcr_1739 Glutathione S-transferase-like	combined.4082501.4082545.lucy.pga.C4177 nseq=50	333	2e-92	FNHG4319.b1	313	2e-86	637786477 Tcr_1739 Glutathione S-transferase-like
637786478 Tcr_1740 Lysine--tRNA ligase [Thiomicrospira	combined.4082501.4082545.lucy.pga.C3871 nseq=7	314	2e-86	FOSS14397.y2	280	4e-76	637786478 Tcr_1740 Lysine--tRNA ligase [Thiomicrospira
637786479 Tcr_1741 translation elongation factor P (EF-P)	combined.4082501.4082545.lucy.pga.C5486 nseq=2	305	5e-84	FOSS15175.y1	158	6e-40	637786479 Tcr_1741 translation elongation factor P (EF-P)
637786480 Tcr_1742 L-lysine 2,3-aminomutase (EC 5.4.3.2)	combined.4082501.4082545.lucy.pga.C5741 nseq=13	417	1e-117	FOSS11418.x1	125	1e-29	637786480 Tcr_1742 L-lysine 2,3-aminomutase (EC 5.4.3.2)
637786481 Tcr_1743 4-amino-4-deoxy-L-arabinose transferase and	combined.4082501.4082545.lucy.pga.C5741 nseq=13	613	1e-176	FNHG7436.b1	317	5e-87	637786481 Tcr_1743 4-amino-4-deoxy-L-arabinose transferase and
637786482 Tcr_1744 hypothetical protein [Thiomicrospira	combined.4082501.4082545.lucy.pga.C2519 nseq=2	368	1e-103	FOSS9802.x2	140	3e-34	637786482 Tcr_1744 hypothetical protein [Thiomicrospira
637786483 Tcr_1745 Glycosyl transferase, family 9	combined.4082501.4082545.lucy.pga.C5330 nseq=2	581	1e-166	FNHG7114.b1	180	4e-46	637786483 Tcr_1745 Glycosyl transferase, family 9
637786484 Tcr_1746 permease YjgP/YjgQ [Thiomicrospira crunogena	combined.4082501.4082545.lucy.pga.C412 nseq=2	208	2e-54	FNHG7114.g1	201	3e-52	637786484 Tcr_1746 permease YjgP/YjgQ [Thiomicrospira crunogena
637786485 Tcr_1747 permease YjgP/YjgQ [Thiomicrospira crunogena	combined.4082501.4082545.lucy.pga.C5530 nseq=6	338	1e-119	FOSS13793.x2	361	1e-100	637786485 Tcr_1747 permease YjgP/YjgQ [Thiomicrospira crunogena
637786486 Tcr_1748 Leucyl aminopeptidase [Thiomicrospira	combined.4082501.4082545.lucy.pga.C2087 nseq=9	623	1e-179	FNHG9202.g1	368	1e-102	637786486 Tcr_1748 Leucyl aminopeptidase [Thiomicrospira
637786487 Tcr_1749 DNA polymerase III, chi subunit (EC 2.7.7.7)	combined.4082501.4082545.lucy.pga.C5529 nseq=7	179	2e-46	FNHG6331.g1	28	0.79	637786487 Tcr_1749 DNA polymerase III, chi subunit (EC 2.7.7.7)
637786488 Tcr_1750 twitching motility protein [Thiomicrospira	combined.4082501.4082545.lucy.pga.C2086 nseq=5	478	1e-136	FOSS13155.x2	243	6e-65	637786488 Tcr_1750 twitching motility protein [Thiomicrospira
637786489 Tcr_1751 Peptidase M14, carboxypeptidase A	combined.4082501.4082545.lucy.pga.C5528 nseq=31	372	1e-104	FOSS709.g1	308	7e-85	637786489 Tcr_1751 Peptidase M14, carboxypeptidase A
637786490 Tcr_1752 ErfK/YbiS/YcfS/YnhG [Thiomicrospira	combined.4082501.4082545.lucy.pga.C5528 nseq=31	353	4e-98	FOSS3849.x1	308	2e-84	637786490 Tcr_1752 ErfK/YbiS/YcfS/YnhG [Thiomicrospira
637786491 Tcr_1753 hypothetical protein [Thiomicrospira	combined.4082501.4082545.lucy.pga.C5528 nseq=31	137	3e-33	FOSS840.b1	96	7e-21	637786491 Tcr_1753 hypothetical protein [Thiomicrospira
637786492 Tcr_1754 Excinuclease ABC subunit B (IMGterm)	combined.4082501.4082545.lucy.pga.C5527 nseq=69	1049	0	FOSS840.g1	414	1e-116	637786492 Tcr_1754 Excinuclease ABC subunit B (IMGterm)
637786493 Tcr_1755 aminotransferase (EC 2.6.1.-) (IMGterm)	combined.4082501.4082545.lucy.pga.C5527 nseq=69	620	1e-178	FNHG452.g1	319	8e-88	637786493 Tcr_1755 aminotransferase (EC 2.6.1.-) (IMGterm)
637786494 Tcr_1756 NUDIX hydrolase [Thiomicrospira crunogena	combined.4082501.4082545.lucy.pga.C3660 nseq=15	207	1e-54	FOSS6804.y2	164	1e-47	637786494 Tcr_1756 NUDIX hydrolase [Thiomicrospira crunogena
637786495 Tcr_1757 HAD-superfamily hydrolase subfamily IA,	combined.4082501.4082545.lucy.pga.C3660 nseq=15	316	3e-87	FOSS1452.b1	278	7e-76	637786495 Tcr_1757 HAD-superfamily hydrolase subfamily IA,
637786496 Tcr_1758 Thiopurine S-methyltransferase	combined.4082501.4082545.lucy.pga.C3156 nseq=3	245	5e-66	FNHG9938.b1	39	0.0007	637786496 Tcr_1758 Thiopurine S-methyltransferase
637786497 Tcr_1759 thioredoxin, putative [Thiomicrospira	combined.4082501.4082545.lucy.pga.C2146 nseq=6	214	6e-57	FNHG5915.g1	155	5e-39	637786497 Tcr_1759 thioredoxin, putative [Thiomicrospira
637786498 Tcr_1760 hypothetical protein [Thiomicrospira	combined.4082501.4082545.lucy.pga.C862 nseq=2	96	5e-38	FNHG1128.g1	94	2e-20	637786498 Tcr_1760 hypothetical protein [Thiomicrospira
637786499 Tcr_1761 ABC transporter related [Thiomicrospira	combined.4082501.4082545.lucy.pga.C3157 nseq=7	861	0	FOSS15366.y1	454	1e-128	637786499 Tcr_1761 ABC transporter related [Thiomicrospira
637786500 Tcr_1762 hypothetical protein [Thiomicrospira	combined.4082501.4082545.lucy.pga.C6317 nseq=2	30	0.16	FOSS10267.y1	31	0.14	637786500 Tcr_1762 hypothetical protein [Thiomicrospira
637786501 Tcr_1763 ribonucleoside-diphosphate reductase class	combined.4082501.4082545.lucy.pga.C5078 nseq=2	65	3e-11	FNHG4814.b1	108	2e-24	637786501 Tcr_1763 ribonucleoside-diphosphate reductase class
637786502 Tcr_1764 Phosphoglycerate/bisphosphoglycerate mutase	combined.4082501.4082545.lucy.pga.C2632 nseq=4	30	0.42	FNHG7431.b1	181	1e-46	637786502 Tcr_1764 Phosphoglycerate/bisphosphoglycerate mutase
637786503 Tcr_1765 hypothetical protein [Thiomicrospira	combined.4082501.4082545.lucy.pga.C5696 nseq=5	31	0.39	FNHG7431.b1	48	4e-06	637786503 Tcr_1765 hypothetical protein [Thiomicrospira
637786504 Tcr_1766 hypothetical protein [Thiomicrospira	combined.4082501.4082545.lucy.pga.C933 nseq=7	26	1.2	FOSS14233.x2	26	2.3	637786504 Tcr_1766 hypothetical protein [Thiomicrospira
637786505 Tcr_1767 hypothetical protein [Thiomicrospira	combined.4082501.4082545.lucy.pga.C5325 nseq=58	30	0.95	FOSS8074.y2	396	1e-111	637786505 Tcr_1767 hypothetical protein [Thiomicrospira
637786506 Tcr_1768 SSU ribosomal protein S6P modification	combined.4082501.4082545.lucy.pga.C1868 nseq=6	27	5	FOSS5804.y1	30	0.87	637786506 Tcr_1768 SSU ribosomal protein S6P modification
637786507 Tcr_1769 HPr kinase (IMGterm) [Thiomicrospira	combined.4082501.4082545.lucy.pga.C836 nseq=2	27	8.7	FOSS4643.y1	323	5e-89	637786507 Tcr_1769 HPr kinase (IMGterm) [Thiomicrospira
637786508 Tcr_1770 hypothetical protein [Thiomicrospira	combined.4082501.4082545.lucy.pga.C4769 nseq=3	85	1e-17	FNHG3566.b1	196	4e-51	637786508 Tcr_1770 hypothetical protein [Thiomicrospira
637786509 Tcr_1771 sigma-24 (FecI-like) [Thiomicrospira	combined.4082501.4082545.lucy.pga.C1566 nseq=2	213	1e-56	FOSS11621.x1	96	4e-23	637786509 Tcr_1771 sigma-24 (FecI-like) [Thiomicrospira
637786510 Tcr_1772 ribonuclease BN, putative [Thiomicrospira	combined.4082501.4082545.lucy.pga.C285 nseq=4	27	4.5	FOSS11621.y1	183	4e-47	637786510 Tcr_1772 ribonuclease BN, putative [Thiomicrospira
637786511 Tcr_1773 diguanylate cyclase/phosphodiesterase (GGDEF	combined.4082501.4082545.lucy.pga.C5776 nseq=5	225	2e-59	FOSS7587.y1	308	4e-84	637786511 Tcr_1773 diguanylate cyclase/phosphodiesterase (GGDEF
637786512 Tcr_1774 hypothetical protein [Thiomicrospira	combined.4082501.4082545.lucy.pga.C2217 nseq=4	31	0.21	FNHG7354.b1	35	0.013	637786512 Tcr_1774 hypothetical protein [Thiomicrospira
637786513 Tcr_1775 Protein of unknown function DUF692	combined.4082501.4082545.lucy.pga.C2453 nseq=2	79	8e-16	FNHG1855.b1	79	9e-16	637786513 Tcr_1775 Protein of unknown function DUF692
637786514 Tcr_1776 hypothetical protein [Thiomicrospira	(120 letters)		(120 letters)	(120 letters)		(120 letters)	637786514 Tcr_1776 hypothetical protein [Thiomicrospira
637786515 Tcr_1777 Outer membrane efflux protein	combined.4082501.4082545.lucy.pga.C715 nseq=23	73	1e-13	FOSS2448.b1	56	1e-08	637786515 Tcr_1777 Outer membrane efflux protein
637786516 Tcr_1778 Heavy metal efflux pump CzcA [Thiomicrospira	combined.4082501.4082545.lucy.pga.C3970 nseq=4	249	2e-66	FNHG8696.b1	306	2e-83	637786516 Tcr_1778 Heavy metal efflux pump CzcA [Thiomicrospira
637786517 Tcr_1779 Secretion protein HlyD [Thiomicrospira	combined.4082501.4082545.lucy.pga.C3971 nseq=4	32	0.001	FNHG8696.g1	120	6e-35	637786517 Tcr_1779 Secretion protein HlyD [Thiomicrospira
637786518 Tcr_1780 DJ-1 [Thiomicrospira crunogena XCL-2:	combined.4082501.4082545.lucy.pga.C2368 nseq=2	253	2e-68	FNHG6206.g1	81	2e-16	637786518 Tcr_1780 DJ-1 [Thiomicrospira crunogena XCL-2:
637786519 Tcr_1781 carboxyl-terminal protease [Thiomicrospira	combined.4082501.4082545.lucy.pga.C5585 nseq=41	593	1e-170	FOSS15759.x2	326	5e-90	637786519 Tcr_1781 carboxyl-terminal protease [Thiomicrospira
637786520 Tcr_1782 transcriptional regulator, ArsR family	combined.4082501.4082545.lucy.pga.C5585 nseq=41	166	6e-43	FOSS13640.y2	128	3e-31	637786520 Tcr_1782 transcriptional regulator, ArsR family
637786521 Tcr_1783 hypothetical protein [Thiomicrospira	combined.4082501.4082545.lucy.pga.C1518 nseq=2	28	1.3	FOSS3355.b1	53	6e-08	637786521 Tcr_1783 hypothetical protein [Thiomicrospira
637786522 Tcr_1784 putative signal transduction protein	combined.4082501.4082545.lucy.pga.C3953 nseq=5	264	1e-71	FOSS14861.y2	125	1e-29	637786522 Tcr_1784 putative signal transduction protein
637786528 Tcr_1785 Histone deacetylase superfamily	combined.4082501.4082545.lucy.pga.C2915 nseq=7	192	9e-50	FOSS2018.g1	62	3e-10	637786528 Tcr_1785 Histone deacetylase superfamily
637786529 Tcr_1786 Amidohydrolase 2 [Thiomicrospira crunogena	combined.4082501.4082545.lucy.pga.C5253 nseq=24	209	6e-55	FOSS14944.y2	29	1.3	637786529 Tcr_1786 Amidohydrolase 2 [Thiomicrospira crunogena
637786530 Tcr_1787 Binding-protein-dependent transport systems	combined.4082501.4082545.lucy.pga.C1547 nseq=22	71	3e-13	FOSS11402.x1	72	2e-13	637786530 Tcr_1787 Binding-protein-dependent transport systems
637786531 Tcr_1788 ABC transporter related [Thiomicrospira	combined.4082501.4082545.lucy.pga.C1435 nseq=2	165	1e-41	FOSS11087.y2	164	2e-41	637786531 Tcr_1788 ABC transporter related [Thiomicrospira
637786532 Tcr_1789 transcriptional regulator, CopG family	combined.4082501.4082545.lucy.pga.C5933 nseq=3	28	1	FOSS10183.y1	27	1.6	637786532 Tcr_1789 transcriptional regulator, CopG family
637786533 Tcr_1790 hypothetical protein [Thiomicrospira	combined.4082501.4082545.lucy.pga.C1352 nseq=2	31	0.28	FNHG9115.g1	28	1.5	637786533 Tcr_1790 hypothetical protein [Thiomicrospira
637786534 Tcr_1791 hypothetical protein [Thiomicrospira	combined.4082501.4082545.lucy.pga.C4960 nseq=14	29	0.61	FNHG6435.b1	27	2.6	637786534 Tcr_1791 hypothetical protein [Thiomicrospira
637786535 Tcr_1792 Allophanate hydrolase subunit 2	combined.4082501.4082545.lucy.pga.C5368 nseq=54	312	2e-85	FOSS7366.y1	210	1e-54	637786535 Tcr_1792 Allophanate hydrolase subunit 2
637786536 Tcr_1793 Amidase [Thiomicrospira crunogena XCL-2:	combined.4082501.4082545.lucy.pga.C3598 nseq=2	126	1e-29	FOSS15258.y1	73	2e-13	637786536 Tcr_1793 Amidase [Thiomicrospira crunogena XCL-2:
637786537 Tcr_1794 Sucrose-phosphate synthase [Thiomicrospira	combined.4082501.4082545.lucy.pga.C206 nseq=4	55	4e-08	FOSS10236.y1	55	7e-08	637786537 Tcr_1794 Sucrose-phosphate synthase [Thiomicrospira
637786538 Tcr_1795 HAD-superfamily hydrolase subfamily IIB	combined.4082501.4082545.lucy.pga.C3910 nseq=6	32	0.1	FOSS10960.y2	28	2.9	637786538 Tcr_1795 HAD-superfamily hydrolase subfamily IIB
637786539 Tcr_1796 PfkB [Thiomicrospira crunogena XCL-2:	combined.4082501.4082545.lucy.pga.C776 nseq=5	42	0.0002	FOSS12195.y1	55	1e-08	637786539 Tcr_1796 PfkB [Thiomicrospira crunogena XCL-2:
637786540 Tcr_1797 Alpha amylase, catalytic region	combined.4082501.4082545.lucy.pga.C5333 nseq=2	84	5e-18	FOSS12826.x1	58	7e-09	637786540 Tcr_1797 Alpha amylase, catalytic region
637786541 Tcr_1798 L-glutamine synthetase (EC 6.3.1.2)	combined.4082501.4082545.lucy.pga.C2392 nseq=4	237	4e-63	FOSS5656.y2	115	1e-29	637786541 Tcr_1798 L-glutamine synthetase (EC 6.3.1.2)
637786542 Tcr_1799 Creatininase [Thiomicrospira crunogena	combined.4082501.4082545.lucy.pga.C2645 nseq=4	28	1.8	FNHG9226.g1	30	0.4	637786542 Tcr_1799 Creatininase [Thiomicrospira crunogena
637786543 Tcr_1800 NLPA lipoprotein [Thiomicrospira crunogena	combined.4082501.4082545.lucy.pga.C1039 nseq=4	28	2.5	FOSS1694.g1	43	0.0001	637786543 Tcr_1800 NLPA lipoprotein [Thiomicrospira crunogena
637786544 Tcr_1801 Protein of unknown function DUF6,	combined.4082501.4082545.lucy.pga.C245 nseq=4	40	0.0004	FOSS8988.y1	30	0.79	637786544 Tcr_1801 Protein of unknown function DUF6,
637786545 Tcr_1802 hypothetical protein [Thiomicrospira	combined.4082501.4082545.lucy.pga.C5293 nseq=2	28	2.7	FOSS12054.x1	28	1.8	637786545 Tcr_1802 hypothetical protein [Thiomicrospira
637786546 Tcr_1803 Beta-lactamase-like [Thiomicrospira	combined.4082501.4082545.lucy.pga.C5978 nseq=2	34	0.026	FNHG7395.b1	39	0.001	637786546 Tcr_1803 Beta-lactamase-like [Thiomicrospira
637786547 Tcr_1804 Fatty acid desaturase [Thiomicrospira	combined.4082501.4082545.lucy.pga.C5780 nseq=3	28	2	FOSS2522.g2	39	0.002	637786547 Tcr_1804 Fatty acid desaturase [Thiomicrospira
637786548 Tcr_1805 hypothetical protein [Thiomicrospira	combined.4082501.4082545.lucy.pga.C656 nseq=4	31	0.18	FOSS7659.y1	29	0.59	637786548 Tcr_1805 hypothetical protein [Thiomicrospira
637786550 Tcr_1806 sigma 70 (RpoD) [Thiomicrospira crunogena	combined.4082501.4082545.lucy.pga.C390 nseq=5	630	0	FNHG2277.b1	242	2e-64	637786550 Tcr_1806 sigma 70 (RpoD) [Thiomicrospira crunogena
637786551 Tcr_1807 DNA primase [Thiomicrospira crunogena XCL-2:	combined.4082501.4082545.lucy.pga.C389 nseq=5	421	1e-137	FOSS16035.y2	316	8e-87	637786551 Tcr_1807 DNA primase [Thiomicrospira crunogena XCL-2:
637786552 Tcr_1808 GatB/Yqey [Thiomicrospira crunogena XCL-2:	combined.4082501.4082545.lucy.pga.C1713 nseq=3	144	9e-36	FNHG1143.g1	170	1e-43	637786552 Tcr_1808 GatB/Yqey [Thiomicrospira crunogena XCL-2:
637786553 Tcr_1809 SSU ribosomal protein S21P (IMGterm)	combined.4082501.4082545.lucy.pga.C1713 nseq=3	102	1e-23	FNHG1143.g1	39	0.0003	637786553 Tcr_1809 SSU ribosomal protein S21P (IMGterm)
637786554 Tcr_1810 O-sialoglycoprotein endopeptidase (EC	combined.4082501.4082545.lucy.pga.C1712 nseq=6	426	1e-120	FOSS6003.y1	222	9e-59	637786554 Tcr_1810 O-sialoglycoprotein endopeptidase (EC
637786555 Tcr_1811 acyl-phosphate glycerol-3-phosphate	combined.4082501.4082545.lucy.pga.C1712 nseq=6	245	5e-66	FOSS10979.x2	83	4e-24	637786555 Tcr_1811 acyl-phosphate glycerol-3-phosphate
637786556 Tcr_1812 dihydroneopterin aldolase [Thiomicrospira	combined.4082501.4082545.lucy.pga.C1712 nseq=6	140	5e-35	FOSS12420.x2	169	2e-43	637786556 Tcr_1812 dihydroneopterin aldolase [Thiomicrospira
637786557 Tcr_1813 hypothetical protein [Thiomicrospira	combined.4082501.4082545.lucy.pga.C4676 nseq=3	131	6e-32	FOSS12420.x2	38	1e-08	637786557 Tcr_1813 hypothetical protein [Thiomicrospira
637786558 Tcr_1814 hypothetical protein [Thiomicrospira	combined.4082501.4082545.lucy.pga.C4676 nseq=3	180	1e-46	FOSS11036.y2	60	3e-10	637786558 Tcr_1814 hypothetical protein [Thiomicrospira
637786559 Tcr_1815 Protein of unknown function DUF185	combined.4082501.4082545.lucy.pga.C1711 nseq=39	513	1e-146	FOSS1532.b1	298	1e-81	637786559 Tcr_1815 Protein of unknown function DUF185
637786560 Tcr_1816 Undecaprenyl-diphosphatase (EC 3.6.1.27)	combined.4082501.4082545.lucy.pga.C2690 nseq=8	130	2e-31	FOSS6285.y1	187	2e-48	637786560 Tcr_1816 Undecaprenyl-diphosphatase (EC 3.6.1.27)
637786561 Tcr_1817 hypothetical protein [Thiomicrospira	combined.4082501.4082545.lucy.pga.C5083 nseq=10	538	1e-154	FOSS5072.y2	122	2e-28	637786561 Tcr_1817 hypothetical protein [Thiomicrospira
637786562 Tcr_1818 phosphoribosylaminoimidazole carboxylase (EC	combined.4082501.4082545.lucy.pga.C5083 nseq=10	580	1e-166	FOSS8927.y1	258	5e-74	637786562 Tcr_1818 phosphoribosylaminoimidazole carboxylase (EC
637786563 Tcr_1819 phosphoribosylaminoimidazole carboxylase,	combined.4082501.4082545.lucy.pga.C1711 nseq=39	256	2e-69	FOSS15033.y1	231	6e-62	637786563 Tcr_1819 phosphoribosylaminoimidazole carboxylase,
637786564 Tcr_1820 diguanylate cyclase/phosphodiesterase (GGDEF	combined.4082501.4082545.lucy.pga.C5527 nseq=69	588	1e-168	FOSS9545.y2	300	6e-82	637786564 Tcr_1820 diguanylate cyclase/phosphodiesterase (GGDEF
637786565 Tcr_1821 methionine adenosyltransferase (EC 2.5.1.6)	combined.4082501.4082545.lucy.pga.C1711 nseq=39	580	1e-166	FOSS13570.y2	484	1e-153	637786565 Tcr_1821 methionine adenosyltransferase (EC 2.5.1.6)
637786566 Tcr_1822 5,10-methylenetetrahydrofolate reductase	combined.4082501.4082545.lucy.pga.C5085 nseq=6	469	1e-133	FOSS1578.b1	173	4e-44	637786566 Tcr_1822 5,10-methylenetetrahydrofolate reductase
637786567 Tcr_1823 hypothetical protein [Thiomicrospira	combined.4082501.4082545.lucy.pga.C1710 nseq=9	301	6e-83	FNHG9344.b1	226	5e-60	637786567 Tcr_1823 hypothetical protein [Thiomicrospira
637786568 Tcr_1824 Glutamate--cysteine ligase GshA	combined.4082501.4082545.lucy.pga.C1708 nseq=52	587	1e-168	FOSS5866.x1	30	0.81	637786568 Tcr_1824 Glutamate--cysteine ligase GshA
637786569 Tcr_1825 glutathione synthase (EC 6.3.2.3) (IMGterm)	combined.4082501.4082545.lucy.pga.C5602 nseq=21	496	1e-141	FOSS1528.b1	90	8e-19	637786569 Tcr_1825 glutathione synthase (EC 6.3.2.3) (IMGterm)
637786570 Tcr_1826 ApbE-like lipoprotein [Thiomicrospira	combined.4082501.4082545.lucy.pga.C694 nseq=20	345	1e-95	FNHG7676.b1	234	3e-62	637786570 Tcr_1826 ApbE-like lipoprotein [Thiomicrospira
637786571 Tcr_1827 Protein of unknown function DUF179	combined.4082501.4082545.lucy.pga.C5602 nseq=21	250	1e-67	FOSS9725.x2	268	6e-73	637786571 Tcr_1827 Protein of unknown function DUF179
637786572 Tcr_1828 Holliday junction resolvase YqgF	combined.4082501.4082545.lucy.pga.C5602 nseq=21	213	7e-57	FOSS9786.y2	197	6e-52	637786572 Tcr_1828 Holliday junction resolvase YqgF
637786573 Tcr_1829 aspartate carbamoyltransferase (EC 2.1.3.2)	combined.4082501.4082545.lucy.pga.C3354 nseq=53	578	1e-166	FOSS6017.y1	472	1e-134	637786573 Tcr_1829 aspartate carbamoyltransferase (EC 2.1.3.2)
637786574 Tcr_1830 dihydroorotase (EC 3.5.2.3) (IMGterm)	combined.4082501.4082545.lucy.pga.C5602 nseq=21	569	1e-163	FOSS9725.y2	351	2e-97	637786574 Tcr_1830 dihydroorotase (EC 3.5.2.3) (IMGterm)
637786575 Tcr_1831 hypothetical protein [Thiomicrospira	combined.4082501.4082545.lucy.pga.C3354 nseq=53	135	5e-33	FOSS1087.b1	87	2e-18	637786575 Tcr_1831 hypothetical protein [Thiomicrospira
637786576 Tcr_1832 hypothetical protein [Thiomicrospira	combined.4082501.4082545.lucy.pga.C5602 nseq=21	59	1e-10	FOSS4179.y1	79	2e-16	637786576 Tcr_1832 hypothetical protein [Thiomicrospira
637786577 Tcr_1833 Protein of unknown function DUF344	combined.4082501.4082545.lucy.pga.C5602 nseq=21	411	1e-116	FNHG452.b1	380	1e-106	637786577 Tcr_1833 Protein of unknown function DUF344
637786578 Tcr_1834 hypothetical protein [Thiomicrospira	combined.4082501.4082545.lucy.pga.C3354 nseq=53	247	2e-66	FNHG5429.b1	92	1e-19	637786578 Tcr_1834 hypothetical protein [Thiomicrospira
637786579 Tcr_1835 hypothetical protein [Thiomicrospira	combined.4082501.4082545.lucy.pga.C374 nseq=4	249	7e-67	FOSS6024.y1	124	2e-29	637786579 Tcr_1835 hypothetical protein [Thiomicrospira
637786580 Tcr_1836 glutamate dehydrogenase (NADP) (EC 1.4.1.4)	combined.4082501.4082545.lucy.pga.C4862 nseq=2	447	1e-126	FOSS11274.y1	157	4e-39	637786580 Tcr_1836 glutamate dehydrogenase (NADP) (EC 1.4.1.4)
637786581 Tcr_1837 pyrroline-5-carboxylate reductase (EC	combined.4082501.4082545.lucy.pga.C6148 nseq=2	308	8e-85	FNHG5429.g1	196	5e-51	637786581 Tcr_1837 pyrroline-5-carboxylate reductase (EC
637786582 Tcr_1838 Protein of unknown function YGGT	combined.4082501.4082545.lucy.pga.C5979 nseq=3	279	3e-76	FOSS5950.x1	296	1e-81	637786582 Tcr_1838 Protein of unknown function YGGT
637786583 Tcr_1839 homoserine O-acetyltransferase (EC 2.3.1.31)	combined.4082501.4082545.lucy.pga.C2490 nseq=2	615	1e-177	FNHG8528.b1	204	4e-53	637786583 Tcr_1839 homoserine O-acetyltransferase (EC 2.3.1.31)
637786584 Tcr_1840 Methionine biosynthesis MetW [Thiomicrospira	combined.4082501.4082545.lucy.pga.C284 nseq=4	288	4e-79	FOSS10052.y1	28	1.4	637786584 Tcr_1840 Methionine biosynthesis MetW [Thiomicrospira
637786585 Tcr_1841 ferrous iron transport protein B	combined.4082501.4082545.lucy.pga.C2213 nseq=4	172	2e-43	FOSS6769.x1	270	9e-73	637786585 Tcr_1841 ferrous iron transport protein B
637786586 Tcr_1842 putative transcriptional regulator	combined.4082501.4082545.lucy.pga.C2537 nseq=2	26	1.2	FOSS14633.y2	26	2.3	637786586 Tcr_1842 putative transcriptional regulator
637786587 Tcr_1843 hypothetical protein [Thiomicrospira	combined.4082501.4082545.lucy.pga.C4128 nseq=5	328	1e-90	FOSS14100.x2	276	2e-81	637786587 Tcr_1843 hypothetical protein [Thiomicrospira
637786588 Tcr_1844 hypothetical protein [Thiomicrospira	combined.4082501.4082545.lucy.pga.C4126 nseq=6	115	3e-27	FNHG7273.g1	118	3e-29	637786588 Tcr_1844 hypothetical protein [Thiomicrospira
637786589 Tcr_1845 hypothetical protein [Thiomicrospira	combined.4082501.4082545.lucy.pga.C4128 nseq=5	149	5e-37	FOSS6263.y1	185	1e-47	637786589 Tcr_1845 hypothetical protein [Thiomicrospira
637786590 Tcr_1846 Carboxylesterase [Thiomicrospira crunogena	combined.4082501.4082545.lucy.pga.C5727 nseq=6	223	2e-59	FNHG2711.g1	140	2e-34	637786590 Tcr_1846 Carboxylesterase [Thiomicrospira crunogena
637786591 Tcr_1847 diaminopimelate decarboxylase (EC 4.1.1.20)	combined.4082501.4082545.lucy.pga.C4127 nseq=11	595	1e-171	FOSS3995.x1	193	7e-50	637786591 Tcr_1847 diaminopimelate decarboxylase (EC 4.1.1.20)
637786592 Tcr_1848 hypothetical protein [Thiomicrospira	combined.4082501.4082545.lucy.pga.C4127 nseq=11	236	6e-63	FOSS8733.y2	181	2e-46	637786592 Tcr_1848 hypothetical protein [Thiomicrospira
637786593 Tcr_1849 SAM-dependent methyltransferase (IMGterm)	combined.4082501.4082545.lucy.pga.C1708 nseq=52	616	1e-177	FOSS8733.y2	240	4e-64	637786593 Tcr_1849 SAM-dependent methyltransferase (IMGterm)
637786594 Tcr_1850 glycine cleavage system H protein	combined.4082501.4082545.lucy.pga.C1708 nseq=52	151	3e-38	FOSS14504.y2	132	2e-32	637786594 Tcr_1850 glycine cleavage system H protein
637786595 Tcr_1851 diguanylate cyclase (GGDEF domain)	combined.4082501.4082545.lucy.pga.C4171 nseq=2	217	6e-57	FNHG4876.b1	141	4e-34	637786595 Tcr_1851 diguanylate cyclase (GGDEF domain)
637786596 Tcr_1852 Integrase, catalytic region [Thiomicrospira	combined.4082501.4082545.lucy.pga.C5253 nseq=24	427	1e-120	FOSS12440.y1	337	1e-93	637786596 Tcr_1852 Integrase, catalytic region [Thiomicrospira
637786597 Tcr_1853 Transposase IS3/IS911 [Thiomicrospira	combined.4082501.4082545.lucy.pga.C5362 nseq=5	179	7e-47	FNHG1455.b1	179	1e-46	637786597 Tcr_1853 Transposase IS3/IS911 [Thiomicrospira
637786598 Tcr_1854 Protein of unknown function DUF302	combined.4082501.4082545.lucy.pga.C228 nseq=34	108	4e-25	FNHG9805.b1	30	0.2	637786598 Tcr_1854 Protein of unknown function DUF302
637786599 Tcr_1855 Cation efflux protein [Thiomicrospira	combined.4082501.4082545.lucy.pga.C1549 nseq=4	89	5e-19	FNHG8476.g1	77	4e-15	637786599 Tcr_1855 Cation efflux protein [Thiomicrospira
637786600 Tcr_1856 Heavy metal efflux pump CzcA [Thiomicrospira	combined.4082501.4082545.lucy.pga.C3970 nseq=4	358	2e-99	FOSS6993.y1	208	6e-54	637786600 Tcr_1856 Heavy metal efflux pump CzcA [Thiomicrospira
637786601 Tcr_1858 Transposase IS3/IS911 [Thiomicrospira	combined.4082501.4082545.lucy.pga.C5362 nseq=5	167	3e-43	FNHG1455.b1	167	5e-43	637786601 Tcr_1858 Transposase IS3/IS911 [Thiomicrospira
637786602 Tcr_1859 Integrase, catalytic region [Thiomicrospira	combined.4082501.4082545.lucy.pga.C5253 nseq=24	439	1e-124	FOSS12440.y1	363	1e-101	637786602 Tcr_1859 Integrase, catalytic region [Thiomicrospira
637786603 Tcr_1861 outer membrane protein, probably efflux	combined.4082501.4082545.lucy.pga.C5454 nseq=33	31	0.52	FOSS8944.y1	37	0.01	637786603 Tcr_1861 outer membrane protein, probably efflux
637786605 Tcr_1862 cold-shock DNA-binding domain protein	combined.4082501.4082545.lucy.pga.C83 nseq=30	112	1e-26	FOSS3550.x1	89	2e-19	637786605 Tcr_1862 cold-shock DNA-binding domain protein
637786606 Tcr_1863 Protein of unknown function DUF523	combined.4082501.4082545.lucy.pga.C1103 nseq=2	275	9e-75	FOSS11909.y1	30	0.57	637786606 Tcr_1863 Protein of unknown function DUF523
637786607 Tcr_1864 ferrochelatase (EC 4.99.1.1) (IMGterm)	combined.4082501.4082545.lucy.pga.C83 nseq=30	465	1e-132	FOSS13308.y2	219	8e-58	637786607 Tcr_1864 ferrochelatase (EC 4.99.1.1) (IMGterm)
637786608 Tcr_1865 Short-chain dehydrogenase/reductase SDR	combined.4082501.4082545.lucy.pga.C850 nseq=4	229	4e-61	FOSS11496.x1	202	4e-53	637786608 Tcr_1865 Short-chain dehydrogenase/reductase SDR
637786609 Tcr_1866 Major facilitator superfamily MFS_1	combined.4082501.4082545.lucy.pga.C1185 nseq=14	476	1e-135	FOSS9545.x2	363	1e-101	637786609 Tcr_1866 Major facilitator superfamily MFS_1
637786610 Tcr_1867 glyceraldehyde-3-phosphate dehydrogenase (EC	combined.4082501.4082545.lucy.pga.C3340 nseq=7	418	1e-118	FOSS5143.x1	277	2e-75	637786610 Tcr_1867 glyceraldehyde-3-phosphate dehydrogenase (EC
637786611 Tcr_1868 Glyceraldehyde 3-phosphate dehydrogenase	combined.4082501.4082545.lucy.pga.C3340 nseq=7	130	3e-32	FOSS9959.x2	125	2e-30	637786611 Tcr_1868 Glyceraldehyde 3-phosphate dehydrogenase
637786612 Tcr_1869 hypothetical protein [Thiomicrospira	combined.4082501.4082545.lucy.pga.C2165 nseq=2	76	4e-15	FOSS8205.y2	65	7e-12	637786612 Tcr_1869 hypothetical protein [Thiomicrospira
637786613 Tcr_1870 permease [Thiomicrospira crunogena XCL-2:	combined.4082501.4082545.lucy.pga.C5402 nseq=2	329	4e-91	FNHG8620.g1	113	5e-26	637786613 Tcr_1870 permease [Thiomicrospira crunogena XCL-2:
637786614 Tcr_1871 Beta-lactamase-like [Thiomicrospira	combined.4082501.4082545.lucy.pga.C4349 nseq=2	117	2e-27	FNHG3346.g1	72	2e-13	637786614 Tcr_1871 Beta-lactamase-like [Thiomicrospira
637786615 Tcr_1872 transcriptional regulator, ArsR family	combined.4082501.4082545.lucy.pga.C5 nseq=5	49	3e-07	FNHG1609.g1	34	0.008	637786615 Tcr_1872 transcriptional regulator, ArsR family
637786616 Tcr_1873 FAD dependent oxidoreductase [Thiomicrospira	combined.4082501.4082545.lucy.pga.C455 nseq=64	685	0	FOSS8402.x1	249	9e-67	637786616 Tcr_1873 FAD dependent oxidoreductase [Thiomicrospira
637786617 Tcr_1874 Cobalamin synthesis protein/P47K	combined.4082501.4082545.lucy.pga.C4910 nseq=2	97	6e-21	FNHG4485.g1	154	2e-38	637786617 Tcr_1874 Cobalamin synthesis protein/P47K
637786618 Tcr_1875 GTP cyclohydrolase (EC 3.5.4.16) (IMGterm)	combined.4082501.4082545.lucy.pga.C4849 nseq=8	498	1e-142	FOSS2515.b1	180	4e-46	637786618 Tcr_1875 GTP cyclohydrolase (EC 3.5.4.16) (IMGterm)
637786619 Tcr_1876 hypothetical protein [Thiomicrospira	combined.4082501.4082545.lucy.pga.C6145 nseq=3	28	2.6	FOSS4702.y1	30	1	637786619 Tcr_1876 hypothetical protein [Thiomicrospira
637786620 Tcr_1877 transcriptional regulator, AsnC family	combined.4082501.4082545.lucy.pga.C1725 nseq=8	251	6e-68	FOSS7138.y1	208	4e-55	637786620 Tcr_1877 transcriptional regulator, AsnC family
637786621 Tcr_1878 Pyruvate carboxyltransferase [Thiomicrospira	combined.4082501.4082545.lucy.pga.C1726 nseq=2	482	1e-137	FNHG6364.g1	90	1e-18	637786621 Tcr_1878 Pyruvate carboxyltransferase [Thiomicrospira
637786622 Tcr_1879 Thioredoxin-related [Thiomicrospira	combined.4082501.4082545.lucy.pga.C2958 nseq=4	130	3e-31	FOSS7300.x1	137	4e-33	637786622 Tcr_1879 Thioredoxin-related [Thiomicrospira
637786623 Tcr_1880 Beta-lactamase-like [Thiomicrospira	combined.4082501.4082545.lucy.pga.C4349 nseq=2	169	8e-43	FOSS11315.x1	95	3e-20	637786623 Tcr_1880 Beta-lactamase-like [Thiomicrospira
637786624 Tcr_1881 hypothetical protein [Thiomicrospira	combined.4082501.4082545.lucy.pga.C4636 nseq=38	418	1e-117	FOSS9927.y2	405	1e-114	637786624 Tcr_1881 hypothetical protein [Thiomicrospira
637786625 Tcr_1882 hypothetical protein [Thiomicrospira	combined.4082501.4082545.lucy.pga.C4636 nseq=38	626	1e-180	FOSS484.b1	310	4e-85	637786625 Tcr_1882 hypothetical protein [Thiomicrospira
637786626 Tcr_1883 DEAD/DEAH box helicase-like [Thiomicrospira	combined.4082501.4082545.lucy.pga.C4636 nseq=38	476	1e-135	FNHG4726.b1	267	3e-72	637786626 Tcr_1883 DEAD/DEAH box helicase-like [Thiomicrospira
637786627 Tcr_1884 transcriptional regulator, TetR family	combined.4082501.4082545.lucy.pga.C100 nseq=3	38	0.002	FOSS6963.x1	43	4e-05	637786627 Tcr_1884 transcriptional regulator, TetR family
637786628 Tcr_1885 hypothetical protein [Thiomicrospira	combined.4082501.4082545.lucy.pga.C6140 nseq=2	27	1.3	FNHG783.g1	54	2e-08	637786628 Tcr_1885 hypothetical protein [Thiomicrospira
637786629 Tcr_1886 hypothetical protein [Thiomicrospira	combined.4082501.4082545.lucy.pga.C4636 nseq=38	323	3e-89	FNHG8939.g1	288	1e-78	637786629 Tcr_1886 hypothetical protein [Thiomicrospira
637786630 Tcr_1887 Aldehyde dehydrogenase [Thiomicrospira	combined.4082501.4082545.lucy.pga.C4637 nseq=7	589	1e-169	FOSS4896.x2	338	1e-93	637786630 Tcr_1887 Aldehyde dehydrogenase [Thiomicrospira
637786631 Tcr_1888 diguanylate phosphodiesterase (EAL domain)	combined.4082501.4082545.lucy.pga.C5051 nseq=4	523	1e-149	FOSS12576.x2	374	1e-104	637786631 Tcr_1888 diguanylate phosphodiesterase (EAL domain)
637786632 Tcr_1889 Allantoinase [Thiomicrospira crunogena	combined.4082501.4082545.lucy.pga.C5052 nseq=3	486	1e-163	FNHG4761.g1	409	1e-115	637786632 Tcr_1889 Allantoinase [Thiomicrospira crunogena
637786633 Tcr_1890 Protein of unknown function DUF37	combined.4082501.4082545.lucy.pga.C4637 nseq=7	118	2e-28	FNHG4142.b1	80	1e-16	637786633 Tcr_1890 Protein of unknown function DUF37
637786634 Tcr_1891 Polyphosphate kinase [Thiomicrospira	combined.4082501.4082545.lucy.pga.C4638 nseq=14	532	1e-152	FOSS10003.y1	438	1e-123	637786634 Tcr_1891 Polyphosphate kinase [Thiomicrospira
637786635 Tcr_1892 Ppx/GppA phosphatase (IMGterm)	combined.4082501.4082545.lucy.pga.C4638 nseq=14	344	2e-95	FOSS8807.y2	265	2e-71	637786635 Tcr_1892 Ppx/GppA phosphatase (IMGterm)
637786636 Tcr_1893 oxidoreductase FAD/NAD(P)-binding	combined.4082501.4082545.lucy.pga.C5585 nseq=41	167	2e-42	FNHG8742.g1	101	2e-22	637786636 Tcr_1893 oxidoreductase FAD/NAD(P)-binding
637786637 Tcr_1894 hypothetical protein [Thiomicrospira	combined.4082501.4082545.lucy.pga.C4638 nseq=14	217	8e-58	FNHG9090.b1	225	4e-60	637786637 Tcr_1894 hypothetical protein [Thiomicrospira
637786638 Tcr_1895 orotate phosphoribosyltransferase (EC	combined.4082501.4082545.lucy.pga.C2764 nseq=6	309	2e-85	FNHG6401.g1	109	4e-25	637786638 Tcr_1895 orotate phosphoribosyltransferase (EC
637786639 Tcr_1896 putative phosphohistidine phosphatase, SixA	combined.4082501.4082545.lucy.pga.C392 nseq=17	118	7e-28	FNHG9090.g1	79	5e-16	637786639 Tcr_1896 putative phosphohistidine phosphatase, SixA
637786640 Tcr_1897 methyl-accepting chemotaxis sensory	combined.4082501.4082545.lucy.pga.C4124 nseq=12	299	3e-81	FNHG5718.g1	207	1e-53	637786640 Tcr_1897 methyl-accepting chemotaxis sensory
637786641 Tcr_1898 Protein of unknown function DUF81	combined.4082501.4082545.lucy.pga.C392 nseq=17	280	3e-76	FOSS1833.b1	60	6e-10	637786641 Tcr_1898 Protein of unknown function DUF81
637786642 Tcr_1899 N-acetylglutamate kinase (EC 2.7.2.8)	combined.4082501.4082545.lucy.pga.C5070 nseq=2	541	1e-155	FOSS15478.x1	459	1e-130	637786642 Tcr_1899 N-acetylglutamate kinase (EC 2.7.2.8)
637786643 Tcr_1900 hypothetical protein [Thiomicrospira	combined.4082501.4082545.lucy.pga.C4870 nseq=3	121	1e-44	FOSS5788.y1	145	4e-36	637786643 Tcr_1900 hypothetical protein [Thiomicrospira
637786644 Tcr_1901 hypothetical protein [Thiomicrospira	combined.4082501.4082545.lucy.pga.C4828 nseq=5	30	1.2	FOSS5970.y1	30	1.4	637786644 Tcr_1901 hypothetical protein [Thiomicrospira
637786645 Tcr_1902 Protein of unknown function DUF520	combined.4082501.4082545.lucy.pga.C5722 nseq=32	231	7e-62	FNHG520.g1	245	3e-66	637786645 Tcr_1902 Protein of unknown function DUF520
637786646 Tcr_1903 aminotransferase (EC 2.6.1.-) (IMGterm)	combined.4082501.4082545.lucy.pga.C5527 nseq=69	137	4e-33	FNHG7756.g1	145	2e-35	637786646 Tcr_1903 aminotransferase (EC 2.6.1.-) (IMGterm)
637786647 Tcr_1904 putative signal transduction protein	combined.4082501.4082545.lucy.pga.C1659 nseq=8	247	2e-66	FOSS14861.y2	237	2e-63	637786647 Tcr_1904 putative signal transduction protein
637786648 Tcr_1905 phosphomannomutase (EC 5.4.2.8) (IMGterm)	combined.4082501.4082545.lucy.pga.C3302 nseq=3	205	1e-53	FNHG9474.b1	123	3e-34	637786648 Tcr_1905 phosphomannomutase (EC 5.4.2.8) (IMGterm)
637786649 Tcr_1906 deoxyuridine 5'-triphosphate	combined.4082501.4082545.lucy.pga.C5722 nseq=32	256	2e-69	FOSS15478.y1	149	3e-37	637786649 Tcr_1906 deoxyuridine 5'-triphosphate
637786650 Tcr_1907 divalent heavy-metal cations transporter	combined.4082501.4082545.lucy.pga.C4186 nseq=3	28	1.2	FOSS7278.y1	27	3.1	637786650 Tcr_1907 divalent heavy-metal cations transporter
637786651 Tcr_1908 Amino acid permease-associated region	combined.4082501.4082545.lucy.pga.C313 nseq=4	40	0.0007	FOSS12713.x1	30	0.81	637786651 Tcr_1908 Amino acid permease-associated region
637786652 Tcr_1909 choline/carnitine/betaine transport	combined.4082501.4082545.lucy.pga.C1487 nseq=2	28	5.9	FNHG3812.b1	218	4e-57	637786652 Tcr_1909 choline/carnitine/betaine transport
637786653 Tcr_1910 hypothetical protein [Thiomicrospira	combined.4082501.4082545.lucy.pga.C2939 nseq=2	27	6.3	FNHG8229.b1	28	2.4	637786653 Tcr_1910 hypothetical protein [Thiomicrospira
637786654 Tcr_1911 response regulator receiver (CheY-like)	combined.4082501.4082545.lucy.pga.C4063 nseq=6	154	2e-38	FNHG9412.g1	152	8e-38	637786654 Tcr_1911 response regulator receiver (CheY-like)
637786655 Tcr_1912 hypothetical protein [Thiomicrospira	combined.4082501.4082545.lucy.pga.C1845 nseq=4	25	2.7	FOSS14854.y2	25	4	637786655 Tcr_1912 hypothetical protein [Thiomicrospira
637786656 Tcr_1913 PAS/PAC sensor signal transduction histidine	combined.4082501.4082545.lucy.pga.C2167 nseq=2	142	5e-34	FNHG2036.b1	141	9e-34	637786656 Tcr_1913 PAS/PAC sensor signal transduction histidine
637786657 Tcr_1914 hypothetical protein [Thiomicrospira	combined.4082501.4082545.lucy.pga.C2790 nseq=5	28	0.57	FNHG9524.g1	27	1.4	637786657 Tcr_1914 hypothetical protein [Thiomicrospira
637786658 Tcr_1915 Phosphopantothenate-cysteine ligase (EC	combined.4082501.4082545.lucy.pga.C5722 nseq=32	516	1e-147	FOSS1892.b1	304	3e-83	637786658 Tcr_1915 Phosphopantothenate-cysteine ligase (EC
637786659 Tcr_1916 4-hydroxybenzoyl-CoA thioesterase	combined.4082501.4082545.lucy.pga.C5722 nseq=32	156	1e-39	FNHG4746.g1	155	2e-39	637786659 Tcr_1916 4-hydroxybenzoyl-CoA thioesterase
637786660 Tcr_1917 DNA repair protein RadC [Thiomicrospira	combined.4082501.4082545.lucy.pga.C5722 nseq=32	322	3e-89	FNHG4746.g1	151	1e-37	637786660 Tcr_1917 DNA repair protein RadC [Thiomicrospira
637786661 Tcr_1918 LSU ribosomal protein L28P (IMGterm)	combined.4082501.4082545.lucy.pga.C5722 nseq=32	152	1e-38	FNHG1074.b1	65	3e-12	637786661 Tcr_1918 LSU ribosomal protein L28P (IMGterm)
637786662 Tcr_1919 LSU ribosomal protein L33P (IMGterm)	combined.4082501.4082545.lucy.pga.C5722 nseq=32	97	4e-22	FOSS11631.x1	62	3e-11	637786662 Tcr_1919 LSU ribosomal protein L33P (IMGterm)
637786663 Tcr_1920 diguanylate cyclase (GGDEF domain) with	combined.4082501.4082545.lucy.pga.C2172 nseq=8	303	1e-82	FNHG4876.b1	170	1e-42	637786663 Tcr_1920 diguanylate cyclase (GGDEF domain) with
637786664 Tcr_1921 DNA-(apurinic or apyrimidinic site) lyase	combined.4082501.4082545.lucy.pga.C5729 nseq=12	354	1e-98	FOSS10807.x2	171	2e-43	637786664 Tcr_1921 DNA-(apurinic or apyrimidinic site) lyase
637786665 Tcr_1922 hypothetical protein [Thiomicrospira	combined.4082501.4082545.lucy.pga.C5729 nseq=12	107	1e-24	FOSS10807.x2	87	2e-18	637786665 Tcr_1922 hypothetical protein [Thiomicrospira
637786666 Tcr_1923 ATPase, E1-E2 type [Thiomicrospira crunogena	combined.4082501.4082545.lucy.pga.C4056 nseq=5	429	1e-121	FOSS13794.x2	383	1e-107	637786666 Tcr_1923 ATPase, E1-E2 type [Thiomicrospira crunogena
637786667 Tcr_1924 multi-sensor hybrid histidine kinase	combined.4082501.4082545.lucy.pga.C2167 nseq=2	135	5e-32	FNHG2036.b1	140	1e-33	637786667 Tcr_1924 multi-sensor hybrid histidine kinase
637786668 Tcr_1925 Molybdate ABC transporter, ATP-binding	combined.4082501.4082545.lucy.pga.C5730 nseq=8	256	6e-69	FNHG4591.g1	308	2e-84	637786668 Tcr_1925 Molybdate ABC transporter, ATP-binding
637786669 Tcr_1926 Molybdate ABC transporter, permease protein	combined.4082501.4082545.lucy.pga.C1946 nseq=2	323	2e-89	FNHG3299.g1	67	1e-20	637786669 Tcr_1926 Molybdate ABC transporter, permease protein
637786670 Tcr_1927 molybdenum ABC transporter, periplasmic	combined.4082501.4082545.lucy.pga.C1946 nseq=2	181	1e-46	FOSS8338.y2	119	5e-28	637786670 Tcr_1927 molybdenum ABC transporter, periplasmic
637786671 Tcr_1928 transcriptional regulator, ModE family	combined.4082501.4082545.lucy.pga.C4006 nseq=2	47	3e-06	FNHG6446.g1	30	0.45	637786671 Tcr_1928 transcriptional regulator, ModE family
637786672 Tcr_1929 HPP [Thiomicrospira crunogena XCL-2:	combined.4082501.4082545.lucy.pga.C1638 nseq=2	28	1.9	FNHG9494.g1	29	1.6	637786672 Tcr_1929 HPP [Thiomicrospira crunogena XCL-2:
637786673 Tcr_1930 Phosphopantetheine adenylyltransferase (EC	combined.4082501.4082545.lucy.pga.C1945 nseq=2	273	1e-74	FNHG7823.b1	258	4e-70	637786673 Tcr_1930 Phosphopantetheine adenylyltransferase (EC
637786674 Tcr_1931 diguanylate cyclase/phosphodiesterase (GGDEF	combined.4082501.4082545.lucy.pga.C913 nseq=5	375	1e-104	FOSS2021.g1	240	2e-63	637786674 Tcr_1931 diguanylate cyclase/phosphodiesterase (GGDEF
637786675 Tcr_1932 hypothetical protein [Thiomicrospira	combined.4082501.4082545.lucy.pga.C2382 nseq=5	241	6e-65	FNHG7107.g1	125	7e-30	637786675 Tcr_1932 hypothetical protein [Thiomicrospira
637786676 Tcr_1933 uncharacterized conserved coiled coil	combined.4082501.4082545.lucy.pga.C462 nseq=7	27	0.94	FNHG6096.b1	32	0.032	637786676 Tcr_1933 uncharacterized conserved coiled coil
637786677 Tcr_1934 hypothetical protein [Thiomicrospira	combined.4082501.4082545.lucy.pga.C3575 nseq=3	36	0.003	FOSS9250.y2	30	0.18	637786677 Tcr_1934 hypothetical protein [Thiomicrospira
637786678 Tcr_1935 hypothetical protein [Thiomicrospira	combined.4082501.4082545.lucy.pga.C3114 nseq=25	26	1.2	FOSS12808.x1	28	0.61	637786678 Tcr_1935 hypothetical protein [Thiomicrospira
637786679 Tcr_1936 hypothetical protein [Thiomicrospira	combined.4082501.4082545.lucy.pga.C774 nseq=17	29	0.46	FOSS8773.y2	26	3.4	637786679 Tcr_1936 hypothetical protein [Thiomicrospira
637786680 Tcr_1937 diguanylate cyclase (GGDEF domain)	combined.4082501.4082545.lucy.pga.C5601 nseq=4	466	1e-132	FOSS5107.y2	148	5e-36	637786680 Tcr_1937 diguanylate cyclase (GGDEF domain)
637786681 Tcr_1938 LrgB-like protein [Thiomicrospira crunogena	combined.4082501.4082545.lucy.pga.C4747 nseq=3	28	1.3	FOSS4345.x1	30	0.65	637786681 Tcr_1938 LrgB-like protein [Thiomicrospira crunogena
637786682 Tcr_1939 LrgA [Thiomicrospira crunogena XCL-2:	combined.4082501.4082545.lucy.pga.C4564 nseq=2	31	0.072	FOSS4006.y1	26	2.7	637786682 Tcr_1939 LrgA [Thiomicrospira crunogena XCL-2:
637786683 Tcr_1940 Peptidase M16-like [Thiomicrospira crunogena	combined.4082501.4082545.lucy.pga.C414 nseq=4	442	1e-130	FOSS8572.x1	202	2e-52	637786683 Tcr_1940 Peptidase M16-like [Thiomicrospira crunogena
637786684 Tcr_1941 Peptidase M16-like [Thiomicrospira crunogena	combined.4082501.4082545.lucy.pga.C415 nseq=16	548	1e-156	FNHG7107.b1	206	1e-53	637786684 Tcr_1941 Peptidase M16-like [Thiomicrospira crunogena
637786685 Tcr_1942 signal recognition particle-docking protein	combined.4082501.4082545.lucy.pga.C415 nseq=16	441	1e-124	FNHG6949.g1	328	2e-90	637786685 Tcr_1942 signal recognition particle-docking protein
637786686 Tcr_1943 hypothetical protein [Thiomicrospira	combined.4082501.4082545.lucy.pga.C6129 nseq=4	75	2e-14	FNHG6848.g1	111	3e-25	637786686 Tcr_1943 hypothetical protein [Thiomicrospira
637786687 Tcr_1944 hypothetical protein [Thiomicrospira	combined.4082501.4082545.lucy.pga.C6128 nseq=2	166	2e-42	FNHG6949.b1	273	2e-74	637786687 Tcr_1944 hypothetical protein [Thiomicrospira
637786688 Tcr_1945 3-oxoacyl-[acyl-carrier-protein] synthase I	combined.4082501.4082545.lucy.pga.C5273 nseq=12	635	0	FNHG4450.g1	374	1e-104	637786688 Tcr_1945 3-oxoacyl-[acyl-carrier-protein] synthase I
637786689 Tcr_1946 3-hydroxydecanoyl-[acyl-carrier-protein]	combined.4082501.4082545.lucy.pga.C5273 nseq=12	258	6e-70	FOSS6779.x1	257	8e-70	637786689 Tcr_1946 3-hydroxydecanoyl-[acyl-carrier-protein]
637786691 Tcr_1947 putative transcriptional acitvator, Baf	combined.4082501.4082545.lucy.pga.C2148 nseq=75	136	3e-33	FNHG9671.b1	129	8e-31	637786691 Tcr_1947 putative transcriptional acitvator, Baf
637786692 Tcr_1948 Biotin--acetyl-CoA-carboxylase ligase	combined.4082501.4082545.lucy.pga.C933 nseq=7	108	8e-25	FNHG2497.g1	59	1e-09	637786692 Tcr_1948 Biotin--acetyl-CoA-carboxylase ligase
637786698 Tcr_1949 tyrosyl-tRNA synthetase (EC 6.1.1.1)	combined.4082501.4082545.lucy.pga.C4167 nseq=7	632	0	FOSS13079.x2	412	1e-128	637786698 Tcr_1949 tyrosyl-tRNA synthetase (EC 6.1.1.1)
637786699 Tcr_1950 dihydroorotate oxidase B, catalytic subunit	combined.4082501.4082545.lucy.pga.C5334 nseq=18	253	2e-68	FOSS11950.y1	116	7e-27	637786699 Tcr_1950 dihydroorotate oxidase B, catalytic subunit
637786700 Tcr_1951 tRNA/rRNA methyltransferase (SpoU)	combined.4082501.4082545.lucy.pga.C5080 nseq=2	258	3e-70	FOSS10263.y1	253	1e-68	637786700 Tcr_1951 tRNA/rRNA methyltransferase (SpoU)
637786701 Tcr_1952 Glycerol-3-phosphate dehydrogenase (NAD(P)+)	combined.4082501.4082545.lucy.pga.C5283 nseq=7	320	3e-88	FOSS14910.y2	90	8e-39	637786701 Tcr_1952 Glycerol-3-phosphate dehydrogenase (NAD(P)+)
637786702 Tcr_1953 protein translocase subunit secB (IMGterm)	combined.4082501.4082545.lucy.pga.C5283 nseq=7	221	3e-59	FOSS488.b1	76	6e-16	637786702 Tcr_1953 protein translocase subunit secB (IMGterm)
637786703 Tcr_1954 Glutaredoxin [Thiomicrospira crunogena	combined.4082501.4082545.lucy.pga.C4775 nseq=56	107	3e-25	FOSS488.b1	93	2e-20	637786703 Tcr_1954 Glutaredoxin [Thiomicrospira crunogena
637786704 Tcr_1955 Rhodanese-like [Thiomicrospira crunogena	combined.4082501.4082545.lucy.pga.C5755 nseq=2	211	4e-56	FOSS488.b1	89	4e-19	637786704 Tcr_1955 Rhodanese-like [Thiomicrospira crunogena
637786705 Tcr_1956 phosphoglycerate mutase (EC 5.4.2.1)	combined.4082501.4082545.lucy.pga.C4775 nseq=56	783	0	FOSS8819.y2	416	1e-117	637786705 Tcr_1956 phosphoglycerate mutase (EC 5.4.2.1)
637786706 Tcr_1957 glutamate synthase (NADPH) large subunit (EC	combined.4082501.4082545.lucy.pga.C2014 nseq=3	376	0	FOSS13822.x2	306	3e-83	637786706 Tcr_1957 glutamate synthase (NADPH) large subunit (EC
637786707 Tcr_1958 glutamate synthase (NADPH) small subunit (EC	combined.4082501.4082545.lucy.pga.C3021 nseq=3	230	4e-61	FNHG1198.g1	146	1e-35	637786707 Tcr_1958 glutamate synthase (NADPH) small subunit (EC
637786708 Tcr_1959 cytochrome oxidase maturation protein,	combined.4082501.4082545.lucy.pga.C5584 nseq=26	60	6e-11	FNHG9603.g1	55	3e-09	637786708 Tcr_1959 cytochrome oxidase maturation protein,
637786709 Tcr_1960 Heavy metal translocating P-type ATPase	combined.4082501.4082545.lucy.pga.C5584 nseq=26	1100	0	FOSS6702.y2	308	3e-84	637786709 Tcr_1960 Heavy metal translocating P-type ATPase
637786710 Tcr_1961 hypothetical protein [Thiomicrospira	combined.4082501.4082545.lucy.pga.C5584 nseq=26	185	4e-48	FNHG6814.g1	62	6e-11	637786710 Tcr_1961 hypothetical protein [Thiomicrospira
637786711 Tcr_1962 4Fe-4S ferredoxin, iron-sulfur binding	combined.4082501.4082545.lucy.pga.C5583 nseq=6	650	0	FOSS14723.x2	373	1e-104	637786711 Tcr_1962 4Fe-4S ferredoxin, iron-sulfur binding
637786712 Tcr_1963 cytochrome c oxidase, cbb3-type, subunit III	combined.4082501.4082545.lucy.pga.C5582 nseq=4	413	1e-116	FNHG4831.g1	293	4e-80	637786712 Tcr_1963 cytochrome c oxidase, cbb3-type, subunit III
637786713 Tcr_1964 cytochrome c oxidase, cbb3-type, subunit II	combined.4082501.4082545.lucy.pga.C2835 nseq=2	134	2e-32	FOSS15573.y1	380	1e-106	637786713 Tcr_1964 cytochrome c oxidase, cbb3-type, subunit II
637786714 Tcr_1965 cytochrome c oxidase, cbb3-type, subunit I	combined.4082501.4082545.lucy.pga.C3762 nseq=3	449	1e-127	FNHG9235.b1	270	5e-73	637786714 Tcr_1965 cytochrome c oxidase, cbb3-type, subunit I
637786715 Tcr_1966 imidazoleglycerol-phosphate dehydratase (EC	combined.4082501.4082545.lucy.pga.C6111 nseq=5	330	1e-91	FOSS7354.y1	266	3e-72	637786715 Tcr_1966 imidazoleglycerol-phosphate dehydratase (EC
637786716 Tcr_1967 imidazole glycerol phosphate synthase	combined.4082501.4082545.lucy.pga.C6111 nseq=5	173	9e-88	FOSS9833.y2	61	2e-10	637786716 Tcr_1967 imidazole glycerol phosphate synthase
637786717 Tcr_1968	combined.4082501.4082545.lucy.pga.C5361 nseq=8	442	1e-125	FNHG3016.b1	290	2e-79	637786717 Tcr_1968
637786718 Tcr_1969 imidazole glycerol phosphate synthase	combined.4082501.4082545.lucy.pga.C5361 nseq=8	451	1e-128	FOSS7354.x1	372	1e-104	637786718 Tcr_1969 imidazole glycerol phosphate synthase
637786719 Tcr_1970 phosphoribosyl-ATP pyrophosphatase (EC	combined.4082501.4082545.lucy.pga.C4855 nseq=9	153	6e-39	FOSS8610.x1	76	2e-15	637786719 Tcr_1970 phosphoribosyl-ATP pyrophosphatase (EC
637786720 Tcr_1971 Histidine triad (HIT) protein	combined.4082501.4082545.lucy.pga.C6139 nseq=2	184	2e-48	FNHG8479.g1	105	2e-24	637786720 Tcr_1971 Histidine triad (HIT) protein
637786721 Tcr_1972 twin-arginine translocation protein, TatA/E	combined.4082501.4082545.lucy.pga.C6139 nseq=2	99	1e-22	FOSS14675.x2	26	1.8	637786721 Tcr_1972 twin-arginine translocation protein, TatA/E
637786722 Tcr_1973 Sec-independent protein translocase TatB	combined.4082501.4082545.lucy.pga.C6139 nseq=2	132	3e-32	FOSS6659.y2	62	6e-11	637786722 Tcr_1973 Sec-independent protein translocase TatB
637786723 Tcr_1974 Sec-independent protein translocase TatC	combined.4082501.4082545.lucy.pga.C4855 nseq=9	370	1e-103	FOSS6659.y2	164	4e-41	637786723 Tcr_1974 Sec-independent protein translocase TatC
637786724 Tcr_1975 Protein of unknown function DUF255	combined.4082501.4082545.lucy.pga.C825 nseq=6	411	1e-115	FOSS13862.y2	352	1e-97	637786724 Tcr_1975 Protein of unknown function DUF255
637786725 Tcr_1976 hypothetical protein [Thiomicrospira	combined.4082501.4082545.lucy.pga.C1043 nseq=5	296	3e-81	FOSS10068.x1	337	2e-93	637786725 Tcr_1976 hypothetical protein [Thiomicrospira
637786726 Tcr_1977 hypothetical protein [Thiomicrospira	combined.4082501.4082545.lucy.pga.C1043 nseq=5	174	1e-44	FNHG4396.g1	77	2e-15	637786726 Tcr_1977 hypothetical protein [Thiomicrospira
637786727 Tcr_1978 biotin synthase (EC 2.8.1.6) (IMGterm)	combined.4082501.4082545.lucy.pga.C5575 nseq=6	536	1e-153	FOSS14327.x2	270	3e-73	637786727 Tcr_1978 biotin synthase (EC 2.8.1.6) (IMGterm)
637786728 Tcr_1979 8-amino-7-oxononanoate synthase	combined.4082501.4082545.lucy.pga.C4486 nseq=6	411	1e-129	FNHG9523.b1	147	5e-36	637786728 Tcr_1979 8-amino-7-oxononanoate synthase
637786729 Tcr_1980 Alpha/beta hydrolase fold [Thiomicrospira	combined.4082501.4082545.lucy.pga.C1996 nseq=3	248	1e-66	FNHG4959.b1	37	0.005	637786729 Tcr_1980 Alpha/beta hydrolase fold [Thiomicrospira
637786730 Tcr_1981 Biotin biosynthesis protein BioC	combined.4082501.4082545.lucy.pga.C5573 nseq=34	385	1e-108	FOSS12504.x2	338	7e-94	637786730 Tcr_1981 Biotin biosynthesis protein BioC
637786731 Tcr_1982 hypothetical protein [Thiomicrospira	combined.4082501.4082545.lucy.pga.C2789 nseq=8	136	5e-33	FOSS9769.y2	27	4.9	637786731 Tcr_1982 hypothetical protein [Thiomicrospira
637786732 Tcr_1983 hypothetical protein [Thiomicrospira	combined.4082501.4082545.lucy.pga.C2790 nseq=5	62	2e-10	FNHG3898.b1	180	5e-46	637786732 Tcr_1983 hypothetical protein [Thiomicrospira
637786733 Tcr_1984 methyl-accepting chemotaxis sensory	combined.4082501.4082545.lucy.pga.C1953 nseq=4	293	9e-80	FNHG5736.g1	305	2e-83	637786733 Tcr_1984 methyl-accepting chemotaxis sensory
637786734 Tcr_1985 hypothetical protein [Thiomicrospira	combined.4082501.4082545.lucy.pga.C326 nseq=10	273	8e-74	FOSS15757.y2	204	5e-53	637786734 Tcr_1985 hypothetical protein [Thiomicrospira
637786735 Tcr_1986 hypothetical protein [Thiomicrospira	combined.4082501.4082545.lucy.pga.C326 nseq=10	226	2e-60	FNHG2508.b1	29	0.46	637786735 Tcr_1986 hypothetical protein [Thiomicrospira
637786736 Tcr_1987 replication restart DNA helicase PriA	combined.4082501.4082545.lucy.pga.C1846 nseq=4	715	0	FOSS13512.y2	361	1e-100	637786736 Tcr_1987 replication restart DNA helicase PriA
637786737 Tcr_1988 hypothetical protein [Thiomicrospira	combined.4082501.4082545.lucy.pga.C2279 nseq=7	27	2.4	FNHG8666.g1	53	3e-08	637786737 Tcr_1988 hypothetical protein [Thiomicrospira
637786738 Tcr_1989 tryptophan synthase, beta subunit	combined.4082501.4082545.lucy.pga.C804 nseq=10	451	1e-127	FOSS1040.b1	405	1e-113	637786738 Tcr_1989 tryptophan synthase, beta subunit
637786739 Tcr_1990 Protein of unknown function DUF548	combined.4082501.4082545.lucy.pga.C3206 nseq=10	241	1e-64	FOSS11817.y1	192	5e-50	637786739 Tcr_1990 Protein of unknown function DUF548
637786740 Tcr_1991 outer membrane lipoprotein, lipocalin	combined.4082501.4082545.lucy.pga.C2226 nseq=2	25	6.8	FNHG1512.b1	26	4.5	637786740 Tcr_1991 outer membrane lipoprotein, lipocalin
637786741 Tcr_1992 Pyridoxamine 5'-phosphate oxidase (EC	combined.4082501.4082545.lucy.pga.C1562 nseq=5	266	2e-72	FNHG2552.g1	49	6e-07	637786741 Tcr_1992 Pyridoxamine 5'-phosphate oxidase (EC
637786742 Tcr_1993 hypothetical protein [Thiomicrospira	combined.4082501.4082545.lucy.pga.C3888 nseq=2	73	1e-13	FOSS5669.y2	30	0.84	637786742 Tcr_1993 hypothetical protein [Thiomicrospira
637786743 Tcr_1994 TonB-dependent receptor [Thiomicrospira	combined.4082501.4082545.lucy.pga.C6314 nseq=2	102	3e-22	FOSS10454.x1	84	1e-16	637786743 Tcr_1994 TonB-dependent receptor [Thiomicrospira
637786744 Tcr_1995 Protein of unknown function DUF188	combined.4082501.4082545.lucy.pga.C414 nseq=4	216	1e-57	FOSS8572.x1	178	5e-46	637786744 Tcr_1995 Protein of unknown function DUF188
637786745 Tcr_1996 ATP-dependent DNA helicase RecQ (EC 3.6.1.-)	combined.4082501.4082545.lucy.pga.C3760 nseq=9	644	0	FOSS12817.x1	412	1e-115	637786745 Tcr_1996 ATP-dependent DNA helicase RecQ (EC 3.6.1.-)
637786746 Tcr_1997 permease [Thiomicrospira crunogena XCL-2:	combined.4082501.4082545.lucy.pga.C5981 nseq=2	357	2e-99	FNHG7615.b1	201	2e-52	637786746 Tcr_1997 permease [Thiomicrospira crunogena XCL-2:
637786747 Tcr_1998 integral membrane protein [Thiomicrospira	combined.4082501.4082545.lucy.pga.C844 nseq=2	47	4e-06	FNHG4623.g1	29	1.3	637786747 Tcr_1998 integral membrane protein [Thiomicrospira
637786748 Tcr_1999 methyl-accepting chemotaxis sensory	combined.4082501.4082545.lucy.pga.C4175 nseq=19	150	6e-37	FOSS5574.x1	79	2e-15	637786748 Tcr_1999 methyl-accepting chemotaxis sensory
637786749 Tcr_2000 Acriflavin resistance protein	combined.4082501.4082545.lucy.pga.C2540 nseq=4	166	2e-41	FOSS15679.y1	124	1e-28	637786749 Tcr_2000 Acriflavin resistance protein
637786750 Tcr_2001 Secretion protein HlyD [Thiomicrospira	combined.4082501.4082545.lucy.pga.C2540 nseq=4	52	2e-07	FNHG8020.b1	52	2e-07	637786750 Tcr_2001 Secretion protein HlyD [Thiomicrospira
637786751 Tcr_2002 transcriptional regulator, LysR family	combined.4082501.4082545.lucy.pga.C4092 nseq=5	194	2e-50	FOSS3857.y1	206	7e-54	637786751 Tcr_2002 transcriptional regulator, LysR family
637786752 Tcr_2003 Pirin-like [Thiomicrospira crunogena XCL-2:	combined.4082501.4082545.lucy.pga.C2808 nseq=2	28	1.5	FOSS1113.b1	287	2e-78	637786752 Tcr_2003 Pirin-like [Thiomicrospira crunogena XCL-2:
637786753 Tcr_2004 methyl-accepting chemotaxis sensory	combined.4082501.4082545.lucy.pga.C981 nseq=3	257	5e-69	FOSS5309.x1	152	3e-37	637786753 Tcr_2004 methyl-accepting chemotaxis sensory
637786754 Tcr_2005 hypothetical protein [Thiomicrospira	combined.4082501.4082545.lucy.pga.C4290 nseq=2	229	2e-61	FNHG7208.g1	54	4e-13	637786754 Tcr_2005 hypothetical protein [Thiomicrospira
637786755 Tcr_2006 Tripartite ATP-independent periplasmic	combined.4082501.4082545.lucy.pga.C5551 nseq=2	155	4e-39	FOSS15294.y1	40	0.0004	637786755 Tcr_2006 Tripartite ATP-independent periplasmic
[truncated: 256 more rows]

## Sheet: protein-coding only
T. crunogena gene	Lost City metagenomic contig	best tblastn score (contigs)	E val (contigs)	Lost City unassembled read (singlet)	best tblastn score (singlets)	E val (singlets)	best tblastn score	best Eval	Comment	T. crunogena gene again
637784707 Tcr_0001 chromosomal replication initiator protein	combined.4082501.4082545.lucy.pga.C4745 nseq=6	664	0	FOSS15358.x2	496	1e-141	664	0		637784707 Tcr_0001 chromosomal replication initiator protein
637784708 Tcr_0002 DNA polymerase III, beta subunit (EC	combined.4082501.4082545.lucy.pga.C3002 nseq=3	549	1e-157	FOSS7343.x1	516	1e-147	549	1e-157		637784708 Tcr_0002 DNA polymerase III, beta subunit (EC
637784709 Tcr_0003 DNA replication and repair protein RecF	combined.4082501.4082545.lucy.pga.C4746 nseq=12	450	1e-127	FOSS3809.y1	309	5e-97	450	1e-127		637784709 Tcr_0003 DNA replication and repair protein RecF
637784710 Tcr_0004 two component transcriptional regulator,	combined.4082501.4082545.lucy.pga.C1245 nseq=13	132	5e-32	FOSS10125.y1	154	1e-38	154	1e-38		637784710 Tcr_0004 two component transcriptional regulator,
637784711 Tcr_0005 periplasmic sensor signal transduction	combined.4082501.4082545.lucy.pga.C3797 nseq=4	62	3e-10	FNHG4063.g1	52	2e-07	62	3e-10		637784711 Tcr_0005 periplasmic sensor signal transduction
637784712 Tcr_0006 Outer membrane protein-like [Thiomicrospira	combined.4082501.4082545.lucy.pga.C4249 nseq=6	30	0.84	FOSS14432.y2	79	1e-15	79	1e-15		637784712 Tcr_0006 Outer membrane protein-like [Thiomicrospira
637784713 Tcr_0007 Secretion protein HlyD [Thiomicrospira	combined.4082501.4082545.lucy.pga.C438 nseq=9	36	0.015	FNHG9874.g1	47	5e-06	47	5e-06		637784713 Tcr_0007 Secretion protein HlyD [Thiomicrospira
637784714 Tcr_0008 Heavy metal efflux pump CzcA [Thiomicrospira	combined.4082501.4082545.lucy.pga.C3970 nseq=4	353	1e-97	FOSS9939.y2	328	5e-90	353	1e-97	heavy metal efflux	637784714 Tcr_0008 Heavy metal efflux pump CzcA [Thiomicrospira
637784715 Tcr_0009 hypothetical protein [Thiomicrospira	combined.4082501.4082545.lucy.pga.C3707 nseq=5	27	0.96	FOSS14639.y2	26	2.3	27	0.96		637784715 Tcr_0009 hypothetical protein [Thiomicrospira
637784716 Tcr_0010 hypothetical protein [Thiomicrospira	combined.4082501.4082545.lucy.pga.C3190 nseq=3	95	9e-21	FOSS2226.g1	49	7e-07	95	9e-21		637784716 Tcr_0010 hypothetical protein [Thiomicrospira
637784717 Tcr_0011 Protein of unknown function DUF399	combined.4082501.4082545.lucy.pga.C4746 nseq=12	254	1e-68	FOSS15995.y2	98	5e-41	254	1e-68		637784717 Tcr_0011 Protein of unknown function DUF399
637784718 Tcr_0012 DNA gyrase subunit B (EC 5.99.1.3) (IMGterm)	combined.4082501.4082545.lucy.pga.C1426 nseq=15	1273	0	FOSS3809.x1	466	1e-140	1273	0		637784718 Tcr_0012 DNA gyrase subunit B (EC 5.99.1.3) (IMGterm)
637784719 Tcr_0013 Phosphoribulokinase [Thiomicrospira	combined.4082501.4082545.lucy.pga.C1426 nseq=15	488	1e-139	FOSS14046.y2	281	5e-78	488	1e-139	cbbP	637784719 Tcr_0013 Phosphoribulokinase [Thiomicrospira
637784720 Tcr_0014 hypothetical protein [Thiomicrospira	combined.4082501.4082545.lucy.pga.C2256 nseq=2	30	1.9	No hits found	No hits found	No hits found	30	1.9		637784720 Tcr_0014 hypothetical protein [Thiomicrospira
637784721 Tcr_0015 MltA-interacting MipA [Thiomicrospira	combined.4082501.4082545.lucy.pga.C4486 nseq=6	275	6e-75	FOSS15517.x1	146	6e-62	275	6e-75		637784721 Tcr_0015 MltA-interacting MipA [Thiomicrospira
637784722 Tcr_0016 RNA-binding S4 [Thiomicrospira crunogena	combined.4082501.4082545.lucy.pga.C468 nseq=2	186	1e-48	FOSS15076.x2	179	2e-46	186	1e-48		637784722 Tcr_0016 RNA-binding S4 [Thiomicrospira crunogena
637784723 Tcr_0017 coproporphyrinogen oxidase (EC 1.3.3.3.)	combined.4082501.4082545.lucy.pga.C5492 nseq=8	548	1e-157	FNHG549.b1	173	3e-80	548	1e-157		637784723 Tcr_0017 coproporphyrinogen oxidase (EC 1.3.3.3.)
637784724 Tcr_0018 Peptidase M48, Ste24p [Thiomicrospira	combined.4082501.4082545.lucy.pga.C959 nseq=16	347	1e-96	FNHG2187.b1	47	3e-06	347	1e-96		637784724 Tcr_0018 Peptidase M48, Ste24p [Thiomicrospira
637784725 Tcr_0019 translation factor SUA5 (IMGterm)	combined.4082501.4082545.lucy.pga.C3181 nseq=8	200	2e-52	FOSS13899.x2	137	1e-33	200	2e-52		637784725 Tcr_0019 translation factor SUA5 (IMGterm)
637784726 Tcr_0020 Polysaccharide deacetylase [Thiomicrospira	combined.4082501.4082545.lucy.pga.C5725 nseq=4	31	0.36	FNHG4011.g1	28	3.4	31	0.36		637784726 Tcr_0020 Polysaccharide deacetylase [Thiomicrospira
637784727 Tcr_0021 diguanylate cyclase (IMGterm)	combined.4082501.4082545.lucy.pga.C5601 nseq=4	130	7e-31	FOSS8271.x1	101	4e-22	130	7e-31		637784727 Tcr_0021 diguanylate cyclase (IMGterm)
637784728 Tcr_0022 hypothetical protein [Thiomicrospira	combined.4082501.4082545.lucy.pga.C347 nseq=2	30	0.19	FOSS10646.y1	27	1.1	30	0.19		637784728 Tcr_0022 hypothetical protein [Thiomicrospira
637784729 Tcr_0023 Lysine exporter protein (LYSE/YGGA)	combined.4082501.4082545.lucy.pga.C2105 nseq=3	84	3e-17	FOSS6802.y2	154	1e-38	154	1e-38		637784729 Tcr_0023 Lysine exporter protein (LYSE/YGGA)
637784730 Tcr_0024 beta-lactamase-like [Thiomicrospira	combined.4082501.4082545.lucy.pga.C5978 nseq=2	34	0.055	FOSS12515.x2	209	1e-54	209	1e-54		637784730 Tcr_0024 beta-lactamase-like [Thiomicrospira
637784731 Tcr_0025 Protein of unknown function DUF125,	No hits found	No hits found	No hits found	FOSS9908.x2	27	4.1	27	4.1		637784731 Tcr_0025 Protein of unknown function DUF125,
637784732 Tcr_0026 hypothetical protein [Thiomicrospira	combined.4082501.4082545.lucy.pga.C4916 nseq=2	79	1e-15	FOSS15231.y1	32	0.28	79	1e-15		637784732 Tcr_0026 hypothetical protein [Thiomicrospira
637784733 Tcr_0027 methyl-accepting chemotaxis sensory	combined.4082501.4082545.lucy.pga.C1953 nseq=4	234	8e-62	FOSS5309.x1	134	7e-32	234	8e-62		637784733 Tcr_0027 methyl-accepting chemotaxis sensory
637784734 Tcr_0028 diguanylate phosphodiesterase (EAL domain)	combined.4082501.4082545.lucy.pga.C5527 nseq=69	118	1e-27	FOSS9545.y2	110	4e-25	118	1e-27		637784734 Tcr_0028 diguanylate phosphodiesterase (EAL domain)
637784735 Tcr_0029 Sodium/sulphate symporter [Thiomicrospira	combined.4082501.4082545.lucy.pga.C2337 nseq=2	104	4e-23	FNHG7383.g1	87	6e-18	104	4e-23		637784735 Tcr_0029 Sodium/sulphate symporter [Thiomicrospira
637784736 Tcr_0030 Sodium/hydrogen exchanger [Thiomicrospira	combined.4082501.4082545.lucy.pga.C5474 nseq=22	461	1e-130	FNHG6207.g1	42	0.0002	461	1e-130		637784736 Tcr_0030 Sodium/hydrogen exchanger [Thiomicrospira
637784737 Tcr_0031 hypothetical protein [Thiomicrospira	combined.4082501.4082545.lucy.pga.C420 nseq=2	28	2.5	FOSS4707.y1	55	2e-08	55	2e-08		637784737 Tcr_0031 hypothetical protein [Thiomicrospira
637784738 Tcr_0032 ABC transporter related [Thiomicrospira	combined.4082501.4082545.lucy.pga.C4048 nseq=2	158	1e-39	FNHG4441.g1	140	3e-34	158	1e-39		637784738 Tcr_0032 ABC transporter related [Thiomicrospira
637784739 Tcr_0033 Sulfonate ABC transporter, periplasmic	combined.4082501.4082545.lucy.pga.C2621 nseq=2	36	0.016	FOSS5025.y2	41	0.0004	41	0.0004	sulfonate	637784739 Tcr_0033 Sulfonate ABC transporter, periplasmic
637784740 Tcr_0034 Binding-protein-dependent transport systems	combined.4082501.4082545.lucy.pga.C1547 nseq=22	89	9e-19	FOSS11402.x1	100	4e-22	100	4e-22		637784740 Tcr_0034 Binding-protein-dependent transport systems
637784741 Tcr_0035 transcriptional regulator, NifA subfamily,	combined.4082501.4082545.lucy.pga.C2983 nseq=3	217	4e-57	FOSS14846.x2	277	5e-75	277	5e-75		637784741 Tcr_0035 transcriptional regulator, NifA subfamily,
637784742 Tcr_0036 GTPase EngC [Thiomicrospira crunogena XCL-2:	combined.4082501.4082545.lucy.pga.C5795 nseq=2	113	6e-26	FOSS6343.x1	229	9e-61	229	9e-61		637784742 Tcr_0036 GTPase EngC [Thiomicrospira crunogena XCL-2:
637784743 Tcr_0037 Rubredoxin-type Fe(Cys)4 protein	combined.4082501.4082545.lucy.pga.C154 nseq=3	118	2e-27	FOSS2423.b1	108	2e-24	118	2e-27		637784743 Tcr_0037 Rubredoxin-type Fe(Cys)4 protein
637784744 Tcr_0038 putative acyl-CoA dehydrogenase	combined.4082501.4082545.lucy.pga.C120 nseq=5	63	8e-11	FOSS846.b1	32	0.17	63	8e-11		637784744 Tcr_0038 putative acyl-CoA dehydrogenase
637784745 Tcr_0039 OsmC-like protein [Thiomicrospira crunogena	combined.4082501.4082545.lucy.pga.C4183 nseq=2	26	3.8	No hits found	No hits found	No hits found	26	3.8		637784745 Tcr_0039 OsmC-like protein [Thiomicrospira crunogena
637784746 Tcr_0040 cyanate lyase [Thiomicrospira crunogena	combined.4082501.4082545.lucy.pga.C5179 nseq=9	223	9e-60	FOSS15579.y1	31	0.12	223	9e-60		637784746 Tcr_0040 cyanate lyase [Thiomicrospira crunogena
637784747 Tcr_0041 2OG-Fe(II) oxygenase [Thiomicrospira	combined.4082501.4082545.lucy.pga.C3807 nseq=8	28	1.4	FOSS14754.y2	31	0.18	31	0.18		637784747 Tcr_0041 2OG-Fe(II) oxygenase [Thiomicrospira
637784748 Tcr_0042 hypothetical protein [Thiomicrospira	combined.4082501.4082545.lucy.pga.C618 nseq=4	322	6e-89	FNHG2009.g1	135	7e-33	322	6e-89		637784748 Tcr_0042 hypothetical protein [Thiomicrospira
637784749 Tcr_0043 homoserine kinase (EC 2.7.1.39) (IMGterm)	combined.4082501.4082545.lucy.pga.C959 nseq=16	410	1e-115	FOSS8257.y2	159	1e-39	410	1e-115		637784749 Tcr_0043 homoserine kinase (EC 2.7.1.39) (IMGterm)
637784750 Tcr_0044 DNA polymerase I (EC 2.7.7.7) (IMGterm)	combined.4082501.4082545.lucy.pga.C3180 nseq=27	1404	0	FNHG792.b1	414	1e-116	1404	0		637784750 Tcr_0044 DNA polymerase I (EC 2.7.7.7) (IMGterm)
637784751 Tcr_0045 hypothetical protein [Thiomicrospira	combined.4082501.4082545.lucy.pga.C5560 nseq=10	86	2e-17	FOSS13278.y2	129	9e-31	129	9e-31		637784751 Tcr_0045 hypothetical protein [Thiomicrospira
637784752 Tcr_0046 hypothetical protein [Thiomicrospira	combined.4082501.4082545.lucy.pga.C5560 nseq=10	272	4e-74	FNHG5607.b1	150	2e-37	272	4e-74		637784752 Tcr_0046 hypothetical protein [Thiomicrospira
637784753 Tcr_0047 cell division checkpoint GTPase YihA	combined.4082501.4082545.lucy.pga.C5560 nseq=10	336	2e-93	FNHG5607.b1	146	4e-36	336	2e-93		637784753 Tcr_0047 cell division checkpoint GTPase YihA
637784754 Tcr_0048 ResB-like [Thiomicrospira crunogena XCL-2:	combined.4082501.4082545.lucy.pga.C5561 nseq=12	814	0	FOSS12510.y1	296	1e-88	814	0		637784754 Tcr_0048 ResB-like [Thiomicrospira crunogena XCL-2:
[truncated: 2,152 more rows]
